# Supplementary material for: 1-[(5-Bromo­pent­yloxy)meth­yl]pyrene
Source: Acta Crystallogr Sect E Struct Rep Online. 2011 May 20;67(Pt 6):o1456. doi: 10.1107/S1600536811018253 (PMC3120293; doi:10.1107/S1600536811018253)
Supplement: Supplementary file 2 [file e-67-o1456-Isup2.hkl]

# 
# h,k,l, Fc-squared, Fo-squared, sigma(Fo-squared) and status flag 
# 
data_I
_shelx_title '  _S110506e' 
_shelx_refln_list_code          4 
_shelx_F_calc_maximum      111.26 
_exptl_crystal_F_000       392.00 
_reflns_d_resolution_high  0.8255 
 
loop_ 
 _symmetry_equiv_pos_as_xyz 
 'x, y, z' 
 '-x, -y, -z' 
 
_cell_length_a     7.4167 
_cell_length_b     7.4817 
_cell_length_c    17.5453 
_cell_angle_alpha  79.924 
_cell_angle_beta   88.901 
_cell_angle_gamma  64.295 
 
_shelx_F_squared_multiplier     1.000 
 
loop_ 
 _refln_index_h 
 _refln_index_k 
 _refln_index_l 
 _refln_F_squared_calc 
 _refln_F_squared_meas 
 _refln_F_squared_sigma 
 _refln_observed_status 
   1   0   0       46.04       48.69      3.94 o 
   3   0   0     1579.79     1573.35    103.08 o 
   4   0   0       29.07       32.52      9.72 o 
   5   0   0      471.52      501.56     59.95 o 
   6   0   0       31.39       23.13      6.03 o 
   7   0   0       35.05       37.73     10.99 o 
   8   0   0       16.01       15.66      8.95 o 
  -7   1   0        0.02        4.50     15.09 o 
  -6   1   0      147.20      144.41     15.00 o 
  -5   1   0      223.17      228.19     22.83 o 
  -4   1   0      194.64      175.27     13.12 o 
  -3   1   0     1601.41     1604.75     41.41 o 
  -2   1   0       96.17      109.04     10.50 o 
  -1   1   0       69.66       78.09     10.45 o 
   1   1   0       11.55       13.12      1.92 o 
   3   1   0      133.23      134.91      7.33 o 
   4   1   0     1151.89     1179.33     45.28 o 
   5   1   0      140.02      138.34     10.72 o 
   6   1   0       72.97       75.43      9.17 o 
   7   1   0       57.11       45.08     14.23 o 
   8   1   0        6.96       11.80     10.23 o 
  -6   2   0       43.38       48.51     16.14 o 
  -5   2   0       23.09       16.29      9.60 o 
  -4   2   0      267.39      267.03     19.48 o 
  -3   2   0        2.75        4.17      8.26 o 
  -2   2   0      925.77      911.20     22.93 o 
  -1   2   0     1206.38     1217.33     24.75 o 
   0   2   0       22.47       15.56      3.50 o 
   1   2   0       31.92       38.50      5.46 o 
   2   2   0      313.85      321.82      8.49 o 
   3   2   0      677.71      674.93     11.21 o 
   4   2   0      833.64      846.08     16.60 o 
   5   2   0      133.87      127.71      9.17 o 
   6   2   0      432.43      460.55     17.49 o 
   7   2   0       12.45       12.64      8.47 o 
   8   2   0      224.19      225.83     19.39 o 
  -6   3   0        0.85        3.11     17.00 o 
  -5   3   0      155.43      152.40     26.46 o 
  -4   3   0      102.78      101.76     13.33 o 
  -3   3   0      179.67      187.10     17.07 o 
  -1   3   0       83.83       85.69      9.00 o 
   2   3   0      617.16      612.02     10.28 o 
   3   3   0     1924.99     1958.34     38.27 o 
   4   3   0       15.65       16.57      4.84 o 
   5   3   0      575.78      601.03     15.82 o 
   6   3   0      286.90      297.90     14.00 o 
   7   3   0       23.90       19.80      6.79 o 
   8   3   0       29.36       22.93      9.21 o 
  -5   4   0       57.83       77.53     19.64 o 
  -4   4   0       26.97       26.78     18.54 o 
  -3   4   0      213.64      209.52     16.25 o 
  -2   4   0      221.01      204.21     16.53 o 
  -1   4   0      381.02      399.67     17.75 o 
   0   4   0      492.52      456.32     28.39 o 
   1   4   0        7.67       13.71      4.35 o 
   2   4   0     1657.39     1622.82     41.56 o 
   3   4   0       52.45       48.37      6.30 o 
   4   4   0      508.89      480.22     12.25 o 
   5   4   0      267.43      282.06     12.06 o 
   6   4   0        0.33        6.54      5.60 o 
   7   4   0      393.99      372.51     16.60 o 
   8   4   0       10.05       14.30      9.26 o 
  -4   5   0        3.87       11.40     19.23 o 
  -3   5   0      198.48      206.31     33.56 o 
  -2   5   0      605.40      581.90     37.46 o 
  -1   5   0      517.15      463.33     38.32 o 
   0   5   0        2.99        4.02      5.61 o 
   1   5   0      623.35      619.00     18.10 o 
   2   5   0      703.47      672.18     14.41 o 
   3   5   0      420.93      410.10     12.44 o 
   4   5   0      385.63      381.58     13.52 o 
   5   5   0       12.78       17.82      6.29 o 
   6   5   0      276.15      268.17     10.66 o 
   7   5   0       25.93       25.65      9.12 o 
   8   5   0      250.74      210.58     20.08 o 
  -3   6   0       19.13       25.05     18.07 o 
  -2   6   0       97.83       60.71     19.99 o 
  -1   6   0       34.03       24.44     12.12 o 
   0   6   0      139.69      142.93     14.24 o 
   1   6   0      165.92      176.49     12.30 o 
   2   6   0       24.17       18.01      5.33 o 
   3   6   0      307.70      318.82     12.71 o 
   4   6   0      129.11      133.98     10.84 o 
   5   6   0      125.88      117.49     12.02 o 
   6   6   0       69.69       67.09      8.73 o 
   7   6   0      153.92      142.63     14.73 o 
   8   6   0      352.74      331.84     22.48 o 
  -1   7   0        5.03        3.59     15.57 o 
   0   7   0       71.25       95.79     24.91 o 
   1   7   0        5.76       13.44     16.80 o 
   2   7   0      196.09      220.92     18.18 o 
   3   7   0       72.52       75.53     12.97 o 
   4   7   0       99.04      102.38     12.87 o 
   5   7   0      480.32      469.93     30.88 o 
   6   7   0       14.19       14.43      8.53 o 
   7   7   0      108.57       89.41     15.75 o 
   8   7   0       30.07       19.28      8.86 o 
   0   8   0        7.63       11.44     14.83 o 
   1   8   0       81.17      112.27     27.60 o 
   2   8   0      126.70      151.01     27.31 o 
   3   8   0        0.88        3.85      5.98 o 
   4   8   0       39.74       44.35     10.65 o 
   5   8   0       36.91       33.78      9.80 o 
   6   8   0        8.02        3.54      8.31 o 
   7   8   0        7.27       13.65      7.96 o 
  -6  -8   1      769.36      755.98     38.10 o 
  -5  -8   1       25.16        7.56     16.17 o 
  -4  -8   1      116.27      136.08     17.78 o 
  -3  -8   1        5.00        3.69      5.90 o 
  -2  -8   1       29.34       50.42     14.28 o 
  -1  -8   1       27.57       18.03     19.48 o 
  -8  -7   1       14.66        8.13      7.20 o 
  -7  -7   1       66.88       55.35     13.14 o 
  -6  -7   1     1313.88     1310.51     34.81 o 
  -5  -7   1        6.19       11.18     10.43 o 
  -4  -7   1      180.61      196.00     17.49 o 
  -3  -7   1       62.52       79.86     13.78 o 
  -2  -7   1      212.28      249.78     32.10 o 
  -1  -7   1        0.10        2.35     15.59 o 
   0  -7   1      194.11      203.72     28.05 o 
   1  -7   1       78.06       82.99     22.43 o 
  -8  -6   1       44.59       50.03     10.35 o 
  -7  -6   1       84.11       78.42     11.71 o 
  -6  -6   1        5.92        7.15      6.27 o 
  -5  -6   1      322.90      308.71     16.13 o 
  -4  -6   1      319.05      328.80     14.70 o 
  -3  -6   1      367.37      377.28     14.10 o 
  -2  -6   1       17.07       13.16      6.14 o 
  -1  -6   1      252.88      282.81     19.54 o 
   0  -6   1      228.74      241.13     28.76 o 
   1  -6   1        7.72       16.84     16.58 o 
   2  -6   1      493.38      489.94     38.96 o 
   3  -6   1       15.29       16.30     22.86 o 
  -8  -5   1      147.78      152.93     15.88 o 
  -7  -5   1       31.72       30.09      9.83 o 
  -6  -5   1      558.23      536.13     14.47 o 
  -5  -5   1       95.22       81.52      7.61 o 
  -4  -5   1      886.01      871.20     19.48 o 
  -3  -5   1      331.46      320.56     14.14 o 
  -2  -5   1      139.48      142.33      8.84 o 
  -1  -5   1      494.33      503.70     18.15 o 
   0  -5   1        3.61        5.02      5.97 o 
   1  -5   1      113.80      112.84     12.85 o 
   2  -5   1       40.02       14.79     16.27 o 
   3  -5   1       27.27       43.94     21.47 o 
   4  -5   1       16.75       28.86     23.12 o 
  -8  -4   1       41.93       30.85      9.27 o 
  -7  -4   1      158.73      163.61     12.31 o 
  -6  -4   1        9.95        9.73      6.05 o 
  -5  -4   1      104.96      103.88      7.74 o 
  -4  -4   1      464.74      455.26     11.29 o 
  -3  -4   1      226.93      210.33     10.12 o 
  -2  -4   1     1620.92     1691.27     43.65 o 
  -1  -4   1       88.54       78.65      6.88 o 
   0  -4   1      951.65      950.76     24.42 o 
   1  -4   1      915.07      869.67     26.43 o 
   2  -4   1       13.60        9.46      5.73 o 
   3  -4   1      222.02      226.06     17.36 o 
   4  -4   1       14.45       16.62     22.54 o 
   5  -4   1       81.16      104.99     31.14 o 
  -8  -3   1      147.94      136.15     15.08 o 
  -7  -3   1       74.51       74.66      9.16 o 
  -6  -3   1      102.22      104.64     11.11 o 
  -5  -3   1      700.09      716.06     14.16 o 
  -4  -3   1       20.16       15.27      4.23 o 
  -3  -3   1      901.88      918.26     15.40 o 
  -1  -3   1      251.50      254.35      8.87 o 
   0  -3   1     2132.67     2188.19     41.56 o 
   3  -3   1      181.32      179.82     20.61 o 
   4  -3   1       75.08       80.38     14.14 o 
   5  -3   1      107.89       99.12     22.88 o 
   6  -3   1        1.24        8.22     12.83 o 
  -7  -2   1        3.88        0.49      6.07 o 
  -6  -2   1      353.83      349.48     17.96 o 
  -5  -2   1      129.51      121.77      8.76 o 
  -4  -2   1     1767.21     1772.69     41.35 o 
  -3  -2   1      467.16      468.41     11.20 o 
  -2  -2   1        4.71        3.16      3.96 o 
  -1  -2   1     5483.12     5326.10     38.74 o 
   0  -2   1      318.39      320.13      8.81 o 
   1  -2   1     1225.30     1197.92     52.07 o 
   3  -2   1      394.16      442.45     19.79 o 
   4  -2   1      256.30      248.01     19.19 o 
   5  -2   1       16.69        7.93      6.95 o 
   6  -2   1       32.99       40.56     16.36 o 
  -8  -1   1      179.05      181.54     17.18 o 
  -7  -1   1      164.42      165.98     19.55 o 
  -6  -1   1       48.52       53.37      8.42 o 
  -5  -1   1      191.06      199.44     13.35 o 
  -4  -1   1     1103.26     1167.20     50.59 o 
  -3  -1   1      110.68      112.09      6.76 o 
  -2  -1   1     3146.98     3176.74     18.52 o 
  -1  -1   1     2942.28     2952.79     16.58 o 
   0  -1   1      650.47      619.08     17.84 o 
   1  -1   1       75.24       81.43      9.10 o 
   2  -1   1      266.14      286.75     14.32 o 
   3  -1   1     1214.62     1229.56     31.31 o 
   4  -1   1      957.78      957.64     26.41 o 
   5  -1   1       82.61       92.54     13.96 o 
   6  -1   1      149.99      138.11     17.48 o 
   7  -1   1        6.29        6.77     12.58 o 
  -8   0   1      161.20      144.58     17.30 o 
  -7   0   1      321.05      328.18     37.33 o 
  -6   0   1        1.25        5.75      7.46 o 
  -5   0   1      498.27      523.12     18.60 o 
  -4   0   1      197.84      198.15     20.10 o 
  -3   0   1      473.16      448.60     58.25 o 
  -2   0   1      572.20      532.13     62.88 o 
  -1   0   1     1334.10     1291.42     12.67 o 
   1   0   1      343.24      331.38     10.82 o 
   2   0   1       63.97       87.26      8.57 o 
   3   0   1       12.21       10.17      7.85 o 
   4   0   1       24.83       20.87      8.38 o 
   5   0   1      342.09      330.08     24.02 o 
   6   0   1       14.48       11.25      8.28 o 
   7   0   1      107.37      125.30     17.72 o 
   8   0   1       40.90       36.41     12.73 o 
  -7   1   1        3.61        7.82      7.64 o 
  -6   1   1       83.72       86.15     12.28 o 
  -5   1   1       68.97       82.95     11.49 o 
  -4   1   1      322.41      313.07     16.01 o 
  -3   1   1     1807.03     1880.60     33.48 o 
  -2   1   1      135.17      129.59     13.96 o 
  -1   1   1     8656.29     8632.35     80.62 o 
   1   1   1      746.78      751.97      8.73 o 
   4   1   1     1373.99     1421.87     53.07 o 
   5   1   1      400.61      401.15     32.87 o 
   6   1   1       41.78       43.18      8.29 o 
   7   1   1      109.29      119.87     19.86 o 
   8   1   1       13.05       10.50     12.60 o 
  -7   2   1      100.71       86.89     17.94 o 
  -6   2   1       40.04       34.20     15.07 o 
  -5   2   1        0.11        2.44      6.26 o 
  -4   2   1      293.65      299.82     20.02 o 
  -3   2   1      157.73      147.85     12.78 o 
  -1   2   1     2991.29     3163.57     68.91 o 
   0   2   1      833.66      807.27     11.07 o 
   1   2   1     7436.63     7063.50    118.32 o 
   2   2   1      156.07      144.73      5.79 o 
   5   2   1       18.57       19.17      5.92 o 
   6   2   1      403.54      428.26     20.05 o 
   7   2   1       16.83       16.47      6.29 o 
   8   2   1       64.17       73.42     15.25 o 
  -6   3   1        0.16       10.20     15.83 o 
  -5   3   1       83.42       74.85     18.23 o 
  -4   3   1      188.30      174.23     15.07 o 
  -3   3   1      140.26      140.01     14.20 o 
  -2   3   1      935.82     1005.13     34.80 o 
   1   3   1     1323.44     1332.70     13.27 o 
   2   3   1      385.90      374.22      9.74 o 
   3   3   1      734.57      728.54     12.11 o 
   4   3   1      150.54      162.00      7.29 o 
   5   3   1      890.90      906.59     18.91 o 
   6   3   1       42.62       48.97      8.21 o 
   7   3   1       19.89       18.28      6.42 o 
   8   3   1       84.48       81.07     12.30 o 
  -5   4   1       33.45       29.46     15.33 o 
  -4   4   1       19.86       15.34     14.80 o 
  -3   4   1      226.50      215.36     15.89 o 
  -2   4   1      103.84      103.98     11.96 o 
  -1   4   1      439.31      466.76     15.25 o 
   3   4   1      392.35      378.01      9.99 o 
   4   4   1      454.75      451.59     13.66 o 
   5   4   1      584.68      589.85     17.18 o 
   6   4   1        0.44        1.73      6.65 o 
   7   4   1      185.13      197.43     15.93 o 
   8   4   1        8.88       13.48     10.29 o 
  -4   5   1       34.16       31.50     15.55 o 
  -3   5   1       30.02       24.97     16.90 o 
  -2   5   1       81.37       70.32     15.89 o 
  -1   5   1      347.80      344.03     17.80 o 
   0   5   1      278.41      303.94     20.95 o 
   2   5   1      303.33      314.10     11.08 o 
   3   5   1      228.11      214.73     10.36 o 
   4   5   1      454.93      453.96     14.49 o 
   5   5   1        3.27        8.02      6.62 o 
   6   5   1      296.22      278.59     10.87 o 
   7   5   1      178.10      179.46     15.08 o 
   8   5   1       30.26       31.80     15.31 o 
  -3   6   1        0.99        9.39     12.76 o 
  -2   6   1       85.00       90.66     22.05 o 
  -1   6   1       98.18       80.61     25.23 o 
   0   6   1      969.74      946.59     28.29 o 
   1   6   1      633.38      656.88     34.67 o 
   2   6   1        0.81        4.48      5.57 o 
   3   6   1      453.62      450.49     16.26 o 
   4   6   1      207.69      220.60     12.29 o 
   5   6   1      144.77      134.60     10.14 o 
   6   6   1       48.80       58.16      8.32 o 
   7   6   1        5.25        7.25      7.69 o 
   8   6   1       26.69       19.13      7.80 o 
  -2   7   1       25.27       16.28     19.59 o 
  -1   7   1        1.12        0.00     13.72 o 
   0   7   1       29.74       18.74     16.87 o 
   1   7   1       25.94       30.63     23.72 o 
   2   7   1      183.57      187.78     17.08 o 
   3   7   1      120.19      113.14     12.85 o 
   4   7   1       61.91       57.02      8.27 o 
   5   7   1      203.90      216.15     14.38 o 
   6   7   1        9.74        6.77      4.46 o 
   7   7   1        5.72        6.85      8.59 o 
   8   7   1       89.92       88.02     12.59 o 
   0   8   1       33.79       47.15     24.84 o 
   1   8   1        0.66        3.36     16.17 o 
   2   8   1       22.00       28.15     20.26 o 
   3   8   1        0.49        3.11      5.88 o 
   4   8   1       85.14       91.86     22.65 o 
   5   8   1       34.72       39.67     10.89 o 
   6   8   1       18.90       18.33      7.36 o 
   7   8   1      279.32      257.03     23.42 o 
  -6  -8   2        1.49        6.02      5.77 o 
  -5  -8   2        0.67       10.91     10.94 o 
  -4  -8   2      154.12      150.19     24.00 o 
  -3  -8   2        2.57        4.93      8.14 o 
  -2  -8   2      174.93      202.19     29.74 o 
  -1  -8   2       48.21       56.48     22.84 o 
  -7  -7   2       84.31       66.24     16.63 o 
  -5  -7   2      179.71      186.49     24.07 o 
  -4  -7   2      427.68      467.33     24.71 o 
  -3  -7   2       10.90       14.35      7.53 o 
  -2  -7   2      401.14      394.52     22.17 o 
  -1  -7   2       13.87       22.94     17.49 o 
   0  -7   2       56.50       45.88     18.63 o 
   1  -7   2        7.50       10.82     15.95 o 
  -8  -6   2       35.13       36.54      9.21 o 
  -7  -6   2       38.23       27.68     10.23 o 
  -6  -6   2      388.71      415.85     27.15 o 
  -5  -6   2      223.87      212.48     15.09 o 
  -4  -6   2      113.04      110.96      9.77 o 
  -3  -6   2       37.70       37.34      7.19 o 
  -2  -6   2       57.75       55.34      8.07 o 
  -1  -6   2      258.58      267.40     14.01 o 
   0  -6   2      238.63      246.60     27.87 o 
   1  -6   2        1.45        2.65     15.95 o 
   2  -6   2      186.30      186.67     29.86 o 
   3  -6   2       69.42       97.38     24.80 o 
  -8  -5   2      115.68      114.62     14.34 o 
  -7  -5   2      105.93       93.41     13.12 o 
  -6  -5   2        4.06        3.94      5.18 o 
  -5  -5   2      129.28      129.60      9.21 o 
  -4  -5   2      672.35      649.25     16.65 o 
  -3  -5   2      473.84      477.32     16.65 o 
  -2  -5   2      134.51      128.37     10.54 o 
  -1  -5   2      794.51      809.24     24.08 o 
   0  -5   2        0.26        2.77      5.96 o 
   1  -5   2      429.79      398.12     27.10 o 
   2  -5   2      107.64      117.76     22.95 o 
   3  -5   2       37.36       47.35     23.40 o 
   4  -5   2      697.86      652.44     45.93 o 
  -8  -4   2        8.08        7.49      6.17 o 
  -7  -4   2       95.29      105.99      9.69 o 
  -6  -4   2     1374.62     1389.73     33.39 o 
  -5  -4   2      539.12      546.09     17.51 o 
  -4  -4   2      560.22      535.35     12.30 o 
  -3  -4   2       14.59       15.30      5.87 o 
  -2  -4   2     2114.93     2096.35     35.43 o 
  -1  -4   2       64.30       60.10      8.38 o 
   0  -4   2      165.90      168.73     13.33 o 
   1  -4   2      653.95      649.70     22.49 o 
   2  -4   2       11.99       13.02      7.75 o 
   3  -4   2      134.94      191.59     29.95 o 
   4  -4   2      123.18      116.45     25.45 o 
   5  -4   2        1.12        7.64     14.21 o 
  -8  -3   2       52.88       49.49      9.69 o 
  -7  -3   2       51.82       51.30      9.67 o 
  -6  -3   2      278.92      281.54     13.35 o 
  -5  -3   2      198.61      182.62      9.10 o 
  -4  -3   2      138.83      148.47      8.48 o 
  -3  -3   2     1516.11     1503.01     18.61 o 
  -1  -3   2      800.89      773.03     23.17 o 
   0  -3   2     1593.65     1592.14     28.84 o 
   1  -3   2      110.02      122.92      9.08 o 
   2  -3   2      846.99      867.38     19.68 o 
   3  -3   2      280.71      269.49     24.52 o 
   4  -3   2        3.00        5.94     10.53 o 
   5  -3   2      126.43      129.40     24.36 o 
   6  -3   2        4.63       10.54     14.09 o 
  -8  -2   2       61.10       53.09      8.43 o 
  -7  -2   2        3.24        5.13      5.94 o 
  -6  -2   2      530.31      512.25     17.90 o 
  -5  -2   2      322.98      328.33     12.36 o 
  -4  -2   2      314.61      304.49      8.90 o 
  -3  -2   2     1185.35     1153.56     14.49 o 
  -2  -2   2        2.15        4.69      2.88 o 
   0  -2   2      479.51      457.49     20.28 o 
   1  -2   2     1513.51     1577.35     37.78 o 
   2  -2   2      229.18      201.94     14.57 o 
   3  -2   2       15.60       18.96      9.02 o 
   4  -2   2      185.29      156.28     17.81 o 
   5  -2   2       44.00       39.09     11.91 o 
   6  -2   2       24.04       24.10     14.16 o 
  -8  -1   2        3.41        0.75      6.14 o 
  -7  -1   2      105.08       97.25     13.03 o 
  -6  -1   2       49.88       37.75      8.20 o 
  -5  -1   2      126.79      121.36      9.70 o 
  -4  -1   2      906.11      955.82     28.11 o 
  -3  -1   2       73.47       73.34      4.87 o 
  -2  -1   2     3155.46     3293.49     41.38 o 
  -1  -1   2     2771.29     2683.29     16.19 o 
   0  -1   2      458.22      448.03      9.71 o 
   1  -1   2     8720.68     8417.53     45.43 o 
   2  -1   2      330.61      329.91     15.68 o 
   3  -1   2      901.50      841.12     27.99 o 
   4  -1   2      743.32      709.32     31.42 o 
   5  -1   2      270.57      286.04     19.92 o 
   6  -1   2      192.58      203.08     26.55 o 
   7  -1   2        1.06        0.13     11.99 o 
  -8   0   2        0.41        2.27      6.22 o 
  -7   0   2       80.62       89.26     10.41 o 
  -6   0   2       28.98       35.08      7.95 o 
  -5   0   2      659.97      718.33     27.17 o 
  -4   0   2      141.95      162.72     10.39 o 
  -3   0   2     1131.01     1085.27     28.84 o 
  -2   0   2     1472.50     1527.55     28.69 o 
  -1   0   2      510.07      505.81      8.84 o 
   2   0   2    10589.20    10142.83    129.25 o 
   3   0   2     4115.52     4131.51     55.51 o 
   4   0   2        0.75        5.88      9.85 o 
   5   0   2      342.58      337.00     40.99 o 
   6   0   2       91.81       86.62     25.85 o 
   7   0   2       33.86       39.49     12.61 o 
  -7   1   2       13.79       15.85      8.25 o 
  -6   1   2      155.79      153.46     11.79 o 
  -5   1   2      350.15      380.03     18.92 o 
  -4   1   2       74.55       75.48     10.59 o 
  -3   1   2     1596.10     1668.46     30.26 o 
  -2   1   2      417.87      387.35     29.54 o 
  -1   1   2     1860.67     1926.73     26.23 o 
   0   1   2     2273.34     2305.85     24.46 o 
   1   1   2     1573.16     1626.57     11.26 o 
   3   1   2     1208.38     1250.69     50.60 o 
   4   1   2     1316.55     1384.54     90.88 o 
   5   1   2      178.06      176.16     14.96 o 
   6   1   2       32.36       37.45      8.42 o 
   7   1   2      102.59      117.22     15.92 o 
   8   1   2        1.71        5.96      8.32 o 
  -7   2   2        0.44        4.92      7.75 o 
  -6   2   2       19.02       15.83      9.00 o 
  -5   2   2        2.65        7.69      7.11 o 
  -4   2   2      261.25      264.67     17.05 o 
  -3   2   2       29.19       24.31      7.72 o 
  -2   2   2      648.63      665.26     17.83 o 
  -1   2   2     1497.77     1436.96     60.62 o 
   0   2   2      149.78      153.71      7.00 o 
   2   2   2     6978.25     7212.42     32.09 o 
   3   2   2     2615.42     2674.79     23.29 o 
   4   2   2      104.46       92.26      7.75 o 
   5   2   2        2.64        5.37      8.63 o 
   6   2   2      460.13      492.54     22.51 o 
   7   2   2       55.73       59.46     13.00 o 
   8   2   2       48.47       67.44     17.08 o 
  -6   3   2        0.17        0.26     10.68 o 
  -5   3   2       86.51       89.63     11.62 o 
  -4   3   2      190.68      199.90     14.22 o 
  -3   3   2       51.33       59.17     14.50 o 
  -2   3   2      974.78     1011.41     34.54 o 
  -1   3   2      161.09      186.21      9.60 o 
   0   3   2      749.84      717.11     14.69 o 
   1   3   2     1970.99     1961.30     15.32 o 
   2   3   2     1872.50     1938.06     35.70 o 
   3   3   2     5373.87     5645.68     78.44 o 
   4   3   2       59.83       67.29      5.86 o 
   5   3   2      729.65      736.08     17.02 o 
   6   3   2      170.03      172.62     13.29 o 
   7   3   2        0.77        6.42      7.51 o 
   8   3   2       68.94       77.27     12.27 o 
  -5   4   2       74.99       68.48     17.88 o 
  -4   4   2        8.30        5.44      7.85 o 
  -3   4   2      123.48      101.86     12.78 o 
  -2   4   2      222.57      194.79     15.86 o 
  -1   4   2      200.15      202.93     10.13 o 
   0   4   2      953.19      964.16     30.56 o 
   1   4   2      218.27      236.30      8.43 o 
   3   4   2      703.10      700.05     26.38 o 
   4   4   2      377.67      355.37     12.88 o 
   5   4   2      392.88      400.70     13.80 o 
   6   4   2        0.76       11.48      9.37 o 
   7   4   2      221.31      235.23     17.69 o 
   8   4   2        2.71        8.27     10.44 o 
  -4   5   2       38.52       34.91     18.09 o 
  -3   5   2       29.56       26.54     16.12 o 
  -2   5   2       24.60       18.61      7.10 o 
  -1   5   2      441.78      423.42     16.88 o 
   0   5   2        1.26        6.96      8.92 o 
   1   5   2      470.52      479.60     12.72 o 
   2   5   2      790.79      823.75     14.17 o 
   3   5   2      386.59      397.25     11.38 o 
   4   5   2      328.88      307.54     11.77 o 
   5   5   2       86.51       95.61      7.31 o 
   6   5   2      216.32      202.00      9.49 o 
   7   5   2      143.99      156.41     14.75 o 
   8   5   2       28.32       16.09      9.95 o 
  -3   6   2        1.84        2.77     12.47 o 
  -2   6   2      162.63      184.28     27.00 o 
  -1   6   2        3.78        0.00     14.37 o 
   0   6   2       16.63        7.87      6.85 o 
   1   6   2      262.29      293.59     21.30 o 
   2   6   2        6.26        7.73      5.37 o 
   3   6   2      350.13      367.84     13.44 o 
   4   6   2       64.04       65.19      7.31 o 
   5   6   2       41.04       39.15      6.37 o 
   6   6   2      209.80      210.00     12.45 o 
   7   6   2        0.34        7.78      6.84 o 
   8   6   2       53.25       54.49     11.53 o 
  -2   7   2       67.28       38.97     17.33 o 
  -1   7   2       81.22      101.44     21.96 o 
   0   7   2      683.97      606.04     38.98 o 
   1   7   2       10.29       12.94     11.18 o 
   2   7   2      230.42      244.17     15.13 o 
   3   7   2      245.51      233.30     17.99 o 
   4   7   2       40.44       34.66      6.78 o 
   5   7   2      260.40      260.45     13.99 o 
   6   7   2        1.86        2.87      4.79 o 
   7   7   2       59.12       56.45     13.27 o 
   8   7   2       62.36       65.99     11.66 o 
   0   8   2        0.52        6.92     14.67 o 
   1   8   2      116.72      139.51     27.38 o 
   2   8   2       84.24      107.10     26.64 o 
   3   8   2        0.31       12.18     10.25 o 
   4   8   2       71.36       64.67     17.24 o 
   5   8   2       53.12       74.21     13.56 o 
   6   8   2        8.90       11.72      9.12 o 
   7   8   2        5.26        7.68      7.76 o 
   4   9   2       11.14       17.51      7.91 o 
  -6  -8   3        9.90       22.43     10.29 o 
  -5  -8   3       46.19       48.04     12.51 o 
  -4  -8   3      105.19      116.63     16.26 o 
  -3  -8   3       47.12       39.14     15.64 o 
  -2  -8   3       31.59       35.20     14.11 o 
  -1  -8   3        6.52        9.75     16.30 o 
  -7  -7   3       23.37       22.25      9.77 o 
  -6  -7   3       92.29       69.75     16.41 o 
  -5  -7   3      611.23      644.03     43.97 o 
  -4  -7   3      407.14      449.99     34.99 o 
  -3  -7   3      218.25      247.44     19.02 o 
  -2  -7   3      245.32      262.84     24.57 o 
  -1  -7   3        7.95        8.21      7.18 o 
   0  -7   3      170.59      204.61     31.04 o 
   1  -7   3       47.45       72.48     21.68 o 
  -8  -6   3       74.47       76.61     11.51 o 
  -7  -6   3       62.41       65.12     15.99 o 
  -6  -6   3       88.59       85.39     16.64 o 
  -5  -6   3      367.53      358.34     18.56 o 
  -4  -6   3     2302.50     2407.37     62.17 o 
  -3  -6   3     1498.44     1610.53     71.21 o 
  -2  -6   3        7.17       11.47      9.08 o 
  -1  -6   3      194.96      203.98     20.12 o 
   0  -6   3      274.31      280.07     29.13 o 
   1  -6   3        1.00        8.00     15.84 o 
   2  -6   3       65.64       80.41     21.18 o 
  -8  -5   3       42.70       40.10      9.32 o 
  -7  -5   3        8.13       11.74      7.41 o 
  -6  -5   3      224.17      211.42     11.23 o 
  -5  -5   3       85.71       85.33      9.72 o 
  -4  -5   3     1253.78     1256.98     31.40 o 
  -3  -5   3      375.46      365.26     12.87 o 
  -2  -5   3       27.14       22.13      6.41 o 
  -1  -5   3      765.66      741.90     18.39 o 
   0  -5   3       38.32       36.72      7.12 o 
   1  -5   3      269.16      279.24     28.94 o 
   2  -5   3       76.36       92.79     21.24 o 
   3  -5   3       21.11       28.05     15.82 o 
   4  -5   3        2.12        6.41     17.39 o 
  -8  -4   3       15.78       10.40      6.67 o 
  -7  -4   3      173.73      166.07     11.42 o 
  -6  -4   3       36.39       33.08      6.82 o 
  -5  -4   3      335.80      328.91     13.92 o 
  -4  -4   3       53.05       47.60      6.41 o 
  -3  -4   3      491.65      507.09     16.75 o 
  -2  -4   3      814.48      781.88     21.72 o 
  -1  -4   3      212.69      200.94     10.43 o 
   0  -4   3      541.14      537.89     24.90 o 
   1  -4   3      955.34      929.74     30.19 o 
   2  -4   3        7.78       10.36      7.32 o 
   3  -4   3      462.34      463.55     39.60 o 
   4  -4   3      240.68      268.16     35.21 o 
   5  -4   3       28.66       23.77     15.81 o 
  -8  -3   3       34.20       25.71      6.08 o 
  -7  -3   3      119.26      114.01      9.86 o 
  -6  -3   3       40.42       41.99      7.43 o 
  -5  -3   3      611.95      582.56     16.69 o 
  -4  -3   3     1094.99     1148.39     25.80 o 
  -3  -3   3     2448.10     2427.83     26.77 o 
  -2  -3   3     1230.16     1198.13     23.37 o 
  -1  -3   3       80.89       76.20      7.59 o 
   0  -3   3     1547.16     1498.33     20.45 o 
   1  -3   3       79.13       77.61      8.84 o 
   2  -3   3      417.85      397.04     41.77 o 
   3  -3   3      193.09      210.25     23.55 o 
   4  -3   3      131.87      112.72     27.74 o 
   5  -3   3      128.37      140.29     34.05 o 
   6  -3   3        0.51       10.50     13.66 o 
  -8  -2   3      164.42      156.60     12.16 o 
  -6  -2   3      133.63      133.75     10.74 o 
  -5  -2   3      167.08      181.85     10.31 o 
  -4  -2   3      576.39      570.13     11.46 o 
  -3  -2   3     1063.00     1021.25     15.08 o 
  -2  -2   3       11.92       10.62      3.12 o 
  -1  -2   3     4009.26     4060.69     45.10 o 
   0  -2   3      495.25      481.78     30.48 o 
   1  -2   3     1507.47     1506.66     22.56 o 
   2  -2   3      864.87      867.71     27.52 o 
   3  -2   3      162.18      168.62     15.13 o 
   4  -2   3     1136.30     1175.91     39.04 o 
   5  -2   3       46.41       29.52     17.32 o 
   6  -2   3       27.33       33.52     19.62 o 
  -8  -1   3        0.17        1.90      5.43 o 
  -7  -1   3       10.29        9.85      5.06 o 
  -6  -1   3     1271.34     1296.97     47.60 o 
  -5  -1   3      127.35      121.55      8.86 o 
  -4  -1   3      990.51      988.77     44.93 o 
  -3  -1   3      159.58      156.80      5.49 o 
  -2  -1   3      528.68      504.29     10.59 o 
  -1  -1   3     5214.79     5033.01    100.68 o 
   0  -1   3      861.23      921.63     16.90 o 
   1  -1   3     1586.12     1513.79     51.87 o 
   2  -1   3      112.92       91.41     10.92 o 
   4  -1   3      272.25      288.33     18.09 o 
   5  -1   3        6.97        9.84     12.53 o 
   6  -1   3      236.69      258.56     35.41 o 
   7  -1   3        8.06        8.32     13.48 o 
  -8   0   3        5.49        5.20      7.55 o 
  -7   0   3        9.16        5.84      5.45 o 
  -6   0   3      235.52      240.69     11.90 o 
  -5   0   3      264.02      261.26     12.16 o 
  -4   0   3      455.86      482.19     16.06 o 
  -3   0   3      484.66      455.07     13.08 o 
  -2   0   3     1153.68     1188.16     19.10 o 
  -1   0   3      141.09      148.58      9.93 o 
   0   0   3     2066.00     2019.81     22.40 o 
   1   0   3     1123.03     1107.99     27.87 o 
   2   0   3     1817.53     1799.64     36.88 o 
   3   0   3     4149.61     4031.11     82.61 o 
   4   0   3      162.81      178.83     21.74 o 
   5   0   3      262.65      243.36     19.70 o 
   6   0   3        1.23        6.37      9.06 o 
   7   0   3       46.59       55.17     16.19 o 
  -7   1   3        0.10        7.12      6.40 o 
  -6   1   3       26.80       18.12      7.61 o 
  -5   1   3       11.60        9.73      6.13 o 
  -4   1   3      175.20      166.09     11.50 o 
  -3   1   3     1245.18     1279.84     50.76 o 
  -2   1   3      263.31      251.97      9.82 o 
  -1   1   3     3731.48     3881.47    126.80 o 
   1   1   3      102.63      116.70      7.38 o 
   2   1   3     3150.15     3074.98     48.85 o 
   3   1   3     1253.16     1340.47     37.20 o 
   4   1   3     4504.46     4902.69    329.36 o 
   5   1   3     1692.00     1750.16    163.20 o 
   6   1   3       33.64       36.76      9.68 o 
   7   1   3      151.76      160.93     18.76 o 
   8   1   3       10.08       16.18     11.25 o 
  -7   2   3       30.88       23.22      8.70 o 
  -6   2   3     1894.56     1904.45    156.94 o 
  -5   2   3       15.06       12.46      9.28 o 
  -4   2   3      339.98      350.97     18.99 o 
  -3   2   3      391.94      400.45     20.36 o 
  -2   2   3      146.37      147.04      9.54 o 
  -1   2   3     1248.91     1314.58     17.20 o 
   0   2   3       18.49       17.60      4.52 o 
   1   2   3      778.35      748.64     12.34 o 
   2   2   3      715.01      687.09      8.05 o 
   3   2   3      782.20      767.54     13.96 o 
   5   2   3      487.46      500.11     19.34 o 
   6   2   3      407.33      459.47     31.53 o 
   7   2   3       46.15       48.17     11.59 o 
   8   2   3       29.34       43.89     13.09 o 
  -6   3   3      218.63      202.81     25.53 o 
  -5   3   3        2.10        7.63      7.23 o 
  -4   3   3      289.79      301.78     15.86 o 
  -3   3   3       88.25       87.36     11.95 o 
  -2   3   3     1090.24     1082.62     46.17 o 
  -1   3   3       64.15       59.97     12.46 o 
   0   3   3     1484.71     1515.73     21.42 o 
   2   3   3        4.03        4.87      3.84 o 
   3   3   3     1461.56     1519.76     17.69 o 
   4   3   3      497.56      526.26     13.80 o 
   5   3   3     1031.82     1051.02     30.09 o 
   6   3   3       34.80       31.02      7.63 o 
   7   3   3        3.24        3.44     10.41 o 
   8   3   3       86.00       85.25     14.26 o 
  -5   4   3        1.75        3.16      9.91 o 
  -4   4   3        0.35        3.24      5.88 o 
  -3   4   3      151.99      153.22     14.11 o 
  -2   4   3       84.46       76.94     13.60 o 
  -1   4   3      158.02      175.81     16.87 o 
   0   4   3      988.71      969.77     25.63 o 
   3   4   3      383.08      374.57      9.30 o 
   4   4   3      429.30      433.70     14.86 o 
   5   4   3      994.14     1040.54     24.57 o 
   6   4   3        4.23        6.69      6.99 o 
   7   4   3      108.09      122.43     13.92 o 
   8   4   3       62.75       61.86     11.70 o 
  -4   5   3       52.77       60.66     19.66 o 
  -3   5   3       86.65       87.47     19.91 o 
  -2   5   3        1.21        3.18      4.16 o 
  -1   5   3      340.73      333.89     14.10 o 
   0   5   3       71.07       62.22      8.08 o 
   1   5   3      249.13      237.66     11.11 o 
   3   5   3        3.55        4.67      4.75 o 
   4   5   3      493.31      493.71     15.07 o 
   5   5   3       53.64       56.32      6.96 o 
   6   5   3      177.26      164.07     13.82 o 
   7   5   3      108.47      109.84     13.49 o 
   8   5   3       12.23       10.81     11.07 o 
  -3   6   3        2.41        0.79     10.91 o 
  -2   6   3       94.43      104.25     23.00 o 
  -1   6   3       63.27       63.95     19.73 o 
   0   6   3       19.23       19.63      5.61 o 
   1   6   3      385.55      388.75     15.61 o 
   2   6   3      107.15       88.08     10.33 o 
   3   6   3      469.04      438.18     15.55 o 
   4   6   3      193.65      193.40     10.11 o 
   5   6   3       47.65       40.65      6.76 o 
   6   6   3      204.43      208.82     15.39 o 
   7   6   3        0.63        6.46      7.80 o 
   8   6   3       27.98       28.32      9.48 o 
  -2   7   3        0.90        5.85     17.53 o 
  -1   7   3        1.75       10.50     13.42 o 
   0   7   3      167.86      180.05     30.19 o 
   1   7   3        0.45        3.09      6.79 o 
   2   7   3      162.42      139.53     15.99 o 
   3   7   3       52.79       57.25     10.62 o 
   4   7   3       20.95       15.92      6.76 o 
   5   7   3      168.70      175.22     13.59 o 
   6   7   3        1.14        4.41      4.62 o 
   7   7   3       22.57       13.50      5.00 o 
   8   7   3       99.73      102.15     12.91 o 
   0   8   3       13.08       17.86     15.53 o 
   1   8   3      118.78      157.15     29.09 o 
   2   8   3      674.45      736.14     45.56 o 
   3   8   3        0.45        5.37      4.21 o 
   4   8   3       36.82       37.44      8.47 o 
   5   8   3       48.06       47.15      8.10 o 
   6   8   3       10.40       10.30      6.20 o 
   7   8   3       42.64       38.63      8.82 o 
   4   9   3      102.26       96.53     20.70 o 
  -6  -8   4       46.82       33.80     11.41 o 
  -5  -8   4        7.61       12.09     11.35 o 
  -4  -8   4       76.36       92.58     14.84 o 
  -3  -8   4       84.07       81.69     20.56 o 
  -2  -8   4       17.08       20.35     12.01 o 
  -7  -7   4       74.37       76.37     18.52 o 
  -6  -7   4        3.28       10.26      8.75 o 
  -5  -7   4       60.71       77.50     14.79 o 
  -4  -7   4      243.94      268.80     25.00 o 
  -3  -7   4       68.07       90.75     16.27 o 
  -2  -7   4      162.58      168.18     26.35 o 
  -1  -7   4       91.06       79.48     18.42 o 
   0  -7   4       12.49       37.39     25.89 o 
   1  -7   4       49.56       37.13     18.70 o 
  -8  -6   4       37.30       32.33     10.40 o 
  -7  -6   4       11.99       10.20      6.11 o 
  -6  -6   4      123.21      133.76     24.08 o 
  -5  -6   4      128.14      140.70     20.84 o 
  -4  -6   4      264.73      258.19     34.37 o 
  -3  -6   4      511.21      551.01     23.37 o 
  -2  -6   4      141.33      140.71     15.43 o 
  -1  -6   4      303.00      311.05     21.77 o 
   0  -6   4      100.90      128.48     25.13 o 
   1  -6   4        2.81        6.57     16.86 o 
   2  -6   4      163.55      163.53     37.86 o 
  -8  -5   4       49.28       44.47      9.08 o 
  -7  -5   4        0.71        9.44      6.05 o 
  -6  -5   4      289.52      277.64     14.28 o 
  -5  -5   4      302.01      287.29     13.98 o 
  -4  -5   4      151.53      148.59     10.30 o 
  -3  -5   4      469.63      461.69     18.37 o 
  -2  -5   4      158.68      143.77      9.46 o 
  -1  -5   4     2311.10     2246.05     48.57 o 
   0  -5   4       13.81       15.46      7.75 o 
   1  -5   4      206.94      190.73     27.15 o 
   2  -5   4      111.53      105.95     24.35 o 
   3  -5   4       26.15       20.41     16.58 o 
   4  -5   4       27.47       21.63     14.31 o 
  -8  -4   4        0.64        2.87      4.32 o 
  -7  -4   4      162.35      153.08     10.24 o 
  -6  -4   4       31.36       25.22      5.21 o 
  -5  -4   4       17.58        9.19      5.16 o 
  -4  -4   4     2269.69     2367.82     47.48 o 
  -3  -4   4      168.59      166.48     10.28 o 
  -2  -4   4      993.64      973.04     27.29 o 
  -1  -4   4      234.58      235.46     13.61 o 
   0  -4   4      300.71      293.72     11.87 o 
   1  -4   4      734.86      747.22     22.47 o 
   2  -4   4       12.89       18.64     13.72 o 
   3  -4   4      175.88      199.23     29.95 o 
   4  -4   4       37.92       41.49     17.62 o 
   5  -4   4       12.85       21.21     23.50 o 
  -8  -3   4       18.55       14.32      5.94 o 
  -7  -3   4       97.08       88.97      8.58 o 
  -5  -3   4      653.06      662.31     15.76 o 
  -2  -3   4     1375.35     1338.82     21.49 o 
  -1  -3   4      196.13      188.96     10.41 o 
   0  -3   4      715.18      681.80     14.72 o 
   1  -3   4      250.98      246.42     14.11 o 
   2  -3   4      968.30      972.78     29.80 o 
   3  -3   4      286.43      272.46     20.26 o 
   4  -3   4       20.39       23.72     16.75 o 
   5  -3   4      210.62      244.98     39.02 o 
  -8  -2   4       63.80       59.60      9.23 o 
  -7  -2   4        1.37        1.82      4.82 o 
  -6  -2   4      274.79      265.03     15.49 o 
  -5  -2   4      413.16      430.16     16.09 o 
  -4  -2   4       75.34       67.24      5.45 o 
  -3  -2   4     2138.59     2208.60     38.89 o 
  -2  -2   4      110.89      120.71      7.86 o 
  -1  -2   4     2635.88     2645.18     30.35 o 
   0  -2   4     1192.51     1241.43     15.39 o 
   1  -2   4      291.55      282.64     15.93 o 
   2  -2   4     1171.64     1178.17     55.39 o 
   3  -2   4        0.26        4.31      6.22 o 
   4  -2   4      374.61      364.42     19.64 o 
   5  -2   4       51.24       44.69     19.72 o 
   6  -2   4       80.25       76.11     19.29 o 
  -8  -1   4        1.66        2.94      4.81 o 
  -7  -1   4       43.06       38.35      7.30 o 
  -6  -1   4      249.38      241.69     11.08 o 
  -5  -1   4      275.60      260.62     13.58 o 
  -4  -1   4      429.05      412.52     15.35 o 
  -3  -1   4       48.89       48.29      3.70 o 
  -2  -1   4     1820.40     1802.89     16.56 o 
  -1  -1   4     3168.12     3059.41     40.49 o 
   0  -1   4      847.84      873.58     14.62 o 
   1  -1   4     3203.78     3184.13    100.99 o 
   2  -1   4      455.93      451.88     26.51 o 
   3  -1   4      595.51      568.39     33.68 o 
   4  -1   4      809.07      762.93     54.26 o 
   5  -1   4        5.25       11.15     10.31 o 
   6  -1   4      423.10      442.17     47.39 o 
   7  -1   4        2.11        8.22     17.37 o 
  -8   0   4        0.91        0.98      4.66 o 
  -7   0   4      151.29      155.30     10.67 o 
  -6   0   4        2.96        8.30      6.94 o 
  -5   0   4      220.31      211.43     16.95 o 
  -3   0   4      404.56      416.31      8.98 o 
  -2   0   4     2167.93     2156.86     29.58 o 
  -1   0   4       16.71       33.38      9.73 o 
   0   0   4     1389.86     1344.44     17.81 o 
   1   0   4     1441.60     1472.80     25.46 o 
   2   0   4     1583.07     1584.17     25.64 o 
   3   0   4      622.79      588.42     31.86 o 
   4   0   4        1.62        8.04     11.42 o 
   5   0   4      338.46      323.51     25.68 o 
   6   0   4        2.31        1.85     15.51 o 
   7   0   4       10.40        8.58     13.57 o 
  -7   1   4       48.06       42.79      9.00 o 
  -6   1   4      121.99      128.80     10.05 o 
  -5   1   4       45.98       55.62      8.37 o 
  -4   1   4      380.04      401.62     15.00 o 
  -3   1   4      863.49      896.57     33.86 o 
  -2   1   4      972.20      989.90     42.96 o 
  -1   1   4     1017.75     1004.52      8.66 o 
   0   1   4     3711.09     3854.25     20.18 o 
   1   1   4        5.74        9.98      5.29 o 
   2   1   4     4454.16     4516.82    152.99 o 
   4   1   4       18.25       21.12      8.51 o 
   5   1   4      204.07      198.06     26.05 o 
   6   1   4       17.90       13.42      9.37 o 
   7   1   4      162.78      178.57     20.96 o 
   8   1   4        0.59        6.86     10.68 o 
  -7   2   4      169.71      148.65     14.12 o 
  -6   2   4      113.19      111.78     10.86 o 
  -5   2   4        0.05        3.64      5.86 o 
  -4   2   4       91.72      110.33     12.03 o 
  -3   2   4        6.40       10.05      6.92 o 
  -2   2   4      409.41      410.03     18.58 o 
  -1   2   4      993.92      958.17     49.79 o 
   0   2   4       37.94       35.38      3.92 o 
   1   2   4     3119.75     3033.14     59.94 o 
   2   2   4     1885.09     1908.76     44.63 o 
   3   2   4      210.58      203.28      8.50 o 
   4   2   4    12378.85    12896.32    495.81 o 
   5   2   4       65.61       59.20      9.19 o 
   6   2   4      307.33      328.17     21.72 o 
   7   2   4      137.99      151.87     18.55 o 
   8   2   4       49.77       55.92     15.91 o 
  -6   3   4      264.82      239.08     26.39 o 
  -5   3   4       60.14       64.10     10.47 o 
  -4   3   4      605.32      637.08     32.68 o 
  -3   3   4        9.22        4.31      8.33 o 
  -2   3   4      976.55     1024.19     24.47 o 
  -1   3   4      636.81      640.43     35.79 o 
   0   3   4      609.76      610.46     12.03 o 
   1   3   4     1213.26     1197.83     17.02 o 
   2   3   4        1.03        2.02      2.31 o 
   3   3   4       14.16       16.13      3.63 o 
   4   3   4       64.21       77.03      7.62 o 
   5   3   4      137.47      135.17     11.06 o 
   6   3   4      574.12      588.10     22.40 o 
   7   3   4        0.14       12.36     13.75 o 
   8   3   4       38.31       48.32     10.96 o 
  -5   4   4      118.34      126.90     21.51 o 
  -4   4   4        0.05        6.34     11.71 o 
  -3   4   4       96.02       98.71     19.58 o 
  -2   4   4      129.00      115.42     17.61 o 
  -1   4   4      141.71      144.89     15.74 o 
   0   4   4      945.09      955.71     25.19 o 
   1   4   4       13.61       12.13      4.00 o 
   2   4   4     1794.25     1867.28     43.98 o 
   3   4   4      348.18      342.75     11.54 o 
   5   4   4       33.61       30.48      7.01 o 
   6   4   4        1.97        3.06      6.71 o 
   7   4   4      120.58      123.79     14.91 o 
   8   4   4       54.09       52.51     12.34 o 
  -4   5   4       20.49       13.83     11.24 o 
  -3   5   4       23.99       21.40      9.58 o 
  -2   5   4        2.09        2.58      3.55 o 
  -1   5   4      458.53      474.13     16.34 o 
   0   5   4        9.50       10.40      5.98 o 
   1   5   4      332.09      337.41     13.88 o 
   2   5   4      485.91      474.49     10.53 o 
   3   5   4       15.58       14.08      4.20 o 
   4   5   4     3352.51     3590.80     93.60 o 
   5   5   4        9.23       13.67      4.88 o 
   6   5   4       90.72       83.84     11.75 o 
   7   5   4      149.97      160.15     15.20 o 
   8   5   4        4.73        4.43      7.38 o 
  -3   6   4        3.88        7.74     16.58 o 
  -2   6   4       72.79       66.96     19.08 o 
  -1   6   4      132.31      121.84     14.65 o 
   0   6   4       25.20       23.74      5.87 o 
   1   6   4      264.41      286.56     14.18 o 
   2   6   4       27.46       30.27      6.27 o 
   3   6   4      327.18      318.07     14.28 o 
   4   6   4       62.32       62.55      6.64 o 
   5   6   4        2.39        4.64      6.61 o 
   6   6   4      388.64      394.64     16.24 o 
   7   6   4        0.25        5.64      7.89 o 
   8   6   4       34.29       32.90      9.75 o 
  -2   7   4       23.63       21.51     16.82 o 
  -1   7   4        8.10        4.20     13.34 o 
   0   7   4       74.26       91.12     22.29 o 
   1   7   4      180.95      161.40     15.02 o 
   2   7   4      288.98      260.04     21.00 o 
   3   7   4      151.13      153.01     14.99 o 
   4   7   4       44.64       34.03      5.92 o 
   5   7   4      194.90      206.15     11.66 o 
   6   7   4       34.98       44.57      7.19 o 
   7   7   4       57.66       43.37      6.60 o 
   8   7   4       38.08       32.47      8.67 o 
   0   8   4        0.56       12.65     20.84 o 
   1   8   4        6.39       15.33     15.21 o 
   2   8   4        2.25       14.33     15.59 o 
   3   8   4        4.98        5.45      6.43 o 
   4   8   4        1.94        4.77      3.33 o 
   5   8   4       19.33       24.91      6.43 o 
   6   8   4        2.25        3.29      5.28 o 
   7   8   4       22.21       17.23      7.12 o 
   3   9   4        0.40        4.51     15.01 o 
   4   9   4       68.65       71.48     21.59 o 
  -5  -8   5        1.30        6.58     11.39 o 
  -4  -8   5      126.60      149.40     16.80 o 
  -3  -8   5       16.47       19.47     10.44 o 
  -2  -8   5      133.05      156.50     25.53 o 
  -7  -7   5       56.79       49.08     15.36 o 
  -6  -7   5       19.59       24.66      9.23 o 
  -5  -7   5       52.85       60.25     14.61 o 
  -4  -7   5      246.24      282.08     38.38 o 
  -3  -7   5        1.01        9.58     10.49 o 
  -2  -7   5      198.89      209.20     23.74 o 
  -1  -7   5       10.25       18.67     10.13 o 
   0  -7   5       63.70       47.62     17.83 o 
  -8  -6   5       76.83       58.66     20.60 o 
  -7  -6   5       54.42       46.56     15.88 o 
  -6  -6   5       79.01       76.53     20.37 o 
  -5  -6   5      424.43      475.52     24.88 o 
  -4  -6   5       42.53       37.33     10.79 o 
  -3  -6   5        7.92        4.24     12.28 o 
  -2  -6   5     2132.99     2166.32     40.69 o 
  -1  -6   5       18.69       12.30      7.44 o 
   0  -6   5      181.79      207.63     36.89 o 
   1  -6   5        3.60       11.20     16.60 o 
   2  -6   5       48.16       59.39     23.17 o 
  -8  -5   5       54.04       44.53      8.67 o 
  -7  -5   5        1.64        3.86      5.23 o 
  -6  -5   5      145.56      147.65     13.25 o 
  -5  -5   5       11.08        7.13      3.90 o 
  -4  -5   5      357.53      358.36     13.62 o 
  -3  -5   5      157.43      148.57     10.28 o 
  -2  -5   5     3494.62     3497.97     71.45 o 
  -1  -5   5       47.39       41.79      9.45 o 
   0  -5   5      239.35      242.77     29.93 o 
   1  -5   5      158.12      165.30     25.10 o 
   2  -5   5       76.13       79.10     27.84 o 
   3  -5   5       11.94       16.40     18.94 o 
  -8  -4   5        5.54        2.68      5.48 o 
  -7  -4   5      192.68      190.11     13.85 o 
  -6  -4   5      107.28      115.81      9.79 o 
  -5  -4   5      103.88      101.90      9.07 o 
  -4  -4   5      920.51      924.21     24.30 o 
  -3  -4   5      724.48      740.71     17.28 o 
  -2  -4   5      162.06      140.18     11.02 o 
  -1  -4   5      312.59      291.74     11.65 o 
   0  -4   5      960.16      900.12     24.08 o 
   1  -4   5      848.66      851.98     27.77 o 
   2  -4   5       11.36       13.51     25.07 o 
   3  -4   5      221.95      235.97     31.36 o 
   4  -4   5       89.76       99.64     27.95 o 
  -8  -3   5        6.77        4.73      5.54 o 
  -7  -3   5      143.85      141.58      9.80 o 
  -6  -3   5        0.79        2.80      4.61 o 
  -5  -3   5      597.16      587.59     14.75 o 
  -4  -3   5       92.70       88.73      7.52 o 
  -1  -3   5      438.94      454.42     11.95 o 
   0  -3   5     1695.58     1674.95     24.35 o 
   1  -3   5      265.75      261.67     25.35 o 
   2  -3   5      467.28      472.26     18.06 o 
   3  -3   5      195.08      181.07     17.25 o 
   4  -3   5        1.91        7.58     23.41 o 
   5  -3   5       54.62       74.17     27.34 o 
  -8  -2   5       90.85       89.74     10.26 o 
  -7  -2   5        2.93        5.42      5.24 o 
  -6  -2   5      152.56      138.47     10.01 o 
  -5  -2   5      249.57      264.42      9.93 o 
  -4  -2   5      132.79      125.30      7.09 o 
  -3  -2   5     1372.38     1290.34     43.87 o 
   0  -2   5     1381.60     1391.73     18.70 o 
   1  -2   5      640.64      663.15     16.73 o 
   2  -2   5     1150.90     1171.27     32.32 o 
   3  -2   5       20.59       15.65      7.40 o 
   4  -2   5      466.04      434.61     22.38 o 
   5  -2   5      124.20      152.85     28.61 o 
   6  -2   5        1.90        3.80     14.05 o 
  -8  -1   5        8.03        6.73      5.83 o 
  -7  -1   5       79.63       77.03      7.99 o 
  -6  -1   5       64.79       62.58      6.48 o 
  -5  -1   5       10.79       12.20      4.22 o 
  -4  -1   5     1346.07     1370.15     65.79 o 
  -3  -1   5      286.48      285.14      6.48 o 
  -2  -1   5      692.80      642.29     20.16 o 
  -1  -1   5     2997.89     3026.90     27.29 o 
   0  -1   5      290.67      292.81     11.27 o 
   1  -1   5     1544.38     1518.25     19.39 o 
   2  -1   5      545.96      496.96     29.28 o 
   3  -1   5      276.52      256.72     17.81 o 
   4  -1   5      667.04      621.11     33.18 o 
   5  -1   5      131.45      117.93     25.82 o 
   6  -1   5       19.83       10.30     15.26 o 
   7  -1   5       22.61       14.88     19.77 o 
  -7   0   5       51.34       56.20      7.23 o 
  -6   0   5        4.94       13.76      6.72 o 
  -5   0   5      554.57      579.41     18.38 o 
  -4   0   5       86.92      102.35      6.24 o 
  -3   0   5      164.96      163.77      5.22 o 
  -2   0   5     1766.63     1809.29     24.90 o 
   0   0   5     3958.26     3898.02     44.81 o 
   1   0   5      396.28      402.84     10.58 o 
   3   0   5     2089.39     1979.12     38.60 o 
   4   0   5       80.54       79.42     13.74 o 
   5   0   5      460.68      464.26     23.36 o 
   6   0   5      885.61      922.72     54.99 o 
   7   0   5      109.39      100.59     21.65 o 
  -7   1   5       19.26       19.73      7.74 o 
  -6   1   5       50.88       53.92      6.94 o 
  -3   1   5      853.76      901.83     29.23 o 
  -2   1   5      406.55      414.81      7.32 o 
  -1   1   5     1523.41     1572.83     47.17 o 
   0   1   5     5191.09     5261.78     62.04 o 
   1   1   5        4.48        4.36      2.56 o 
   2   1   5     2925.90     2935.94     32.74 o 
   3   1   5      206.39      224.23     14.51 o 
   4   1   5      263.20      244.63     36.01 o 
   6   1   5       97.77      102.42     20.91 o 
   7   1   5      189.09      228.72     20.40 o 
   8   1   5       60.33       49.76     13.73 o 
  -6   2   5       23.28       18.84      5.67 o 
  -5   2   5       54.36       58.91      7.58 o 
  -3   2   5     1730.52     1745.07     23.68 o 
  -2   2   5       34.43       35.62      7.30 o 
  -1   2   5     1182.06     1151.30     39.89 o 
   0   2   5       35.08       28.22      3.65 o 
   1   2   5      798.20      801.66     13.76 o 
   2   2   5      889.34      852.56     26.00 o 
   3   2   5      265.34      255.84     12.26 o 
   4   2   5     1556.12     1684.05     53.22 o 
   5   2   5      148.67      140.47     11.64 o 
   6   2   5      297.64      295.54     16.31 o 
   7   2   5        2.63       11.61     14.92 o 
   8   2   5       15.38       12.91      9.43 o 
  -6   3   5       41.21       27.22      8.12 o 
  -5   3   5      316.70      335.04     24.09 o 
  -4   3   5     1569.92     1603.01     79.44 o 
  -3   3   5       15.05       16.51      8.31 o 
  -2   3   5      776.66      766.80     27.17 o 
  -1   3   5      150.22      138.73      8.05 o 
   0   3   5      992.54     1012.84     29.03 o 
   1   3   5     1422.51     1411.60     17.34 o 
   2   3   5       27.19       22.49      2.50 o 
   3   3   5     1958.56     2014.62     26.36 o 
   4   3   5      237.88      250.61     12.27 o 
   5   3   5      278.60      284.20     14.06 o 
   7   3   5      259.86      230.37     17.83 o 
   8   3   5       10.83       49.36     29.32 o 
  -5   4   5      186.61      170.23     22.24 o 
  -4   4   5      598.18      535.56     34.72 o 
  -3   4   5      519.13      491.60     17.21 o 
  -2   4   5       30.08       27.11      7.93 o 
  -1   4   5       20.93       23.34      5.61 o 
   0   4   5      658.02      643.24     19.22 o 
   1   4   5      198.36      180.93      8.95 o 
   2   4   5      720.37      687.43     26.82 o 
   3   4   5      976.86     1001.34     21.67 o 
   4   4   5      156.42      151.24      9.21 o 
   5   4   5      285.65      286.81     13.40 o 
   6   4   5       25.98       20.22      6.16 o 
   7   4   5       27.21       38.72     10.69 o 
   8   4   5      292.62      264.86     21.57 o 
  -4   5   5       20.93       14.90     11.23 o 
  -3   5   5      286.37      272.49     43.83 o 
  -2   5   5        0.01        1.87      4.31 o 
  -1   5   5      371.52      391.04     14.62 o 
   0   5   5      146.36      147.58      9.28 o 
   1   5   5      237.61      235.25     11.34 o 
   2   5   5      424.42      423.06      9.96 o 
   3   5   5       38.61       38.85      4.72 o 
   4   5   5       41.97       30.34      5.37 o 
   5   5   5       96.35      103.72      7.84 o 
   6   5   5       17.85        9.76      6.20 o 
   7   5   5       21.21       17.38      8.16 o 
   8   5   5        0.23        3.86      7.82 o 
  -3   6   5        9.25        8.00     14.18 o 
  -2   6   5       28.48       32.16     14.49 o 
  -1   6   5       63.47       50.40      6.89 o 
   0   6   5       37.62       39.52      6.71 o 
   1   6   5      313.72      320.83     14.45 o 
   2   6   5       15.48       17.61      6.04 o 
   3   6   5      367.65      379.00     12.04 o 
   5   6   5       59.30       48.62      6.76 o 
   6   6   5      352.75      333.32     18.77 o 
   7   6   5        0.96        7.29      7.21 o 
   8   6   5       20.76       17.11      8.64 o 
  -2   7   5        6.62       13.53     16.04 o 
  -1   7   5        3.71       10.32     17.87 o 
   0   7   5       69.44      104.66     22.56 o 
   1   7   5       67.89       70.93     12.21 o 
   2   7   5      152.24      166.78     18.09 o 
   3   7   5      117.45      126.74     15.00 o 
   4   7   5       77.24       64.49      9.10 o 
   5   7   5      113.98      111.39      8.32 o 
   6   7   5       17.44       22.96      6.40 o 
   7   7   5       26.42       21.12      8.52 o 
   8   7   5       50.80       34.18      8.86 o 
   0   8   5       62.21       70.06     26.18 o 
   1   8   5        6.62        3.89     14.58 o 
   2   8   5       30.97       31.61      9.42 o 
   3   8   5       49.02       30.22     11.13 o 
   4   8   5      784.82      758.90     27.09 o 
   5   8   5       83.45       84.42     27.64 o 
   6   8   5        0.96        5.43      7.65 o 
   7   8   5       41.56       39.29      9.90 o 
   4   9   5       68.51       41.57     17.29 o 
  -4  -8   6       79.52       90.41     16.52 o 
  -3  -8   6       75.37       68.32     18.73 o 
  -7  -7   6       61.36       57.93     12.92 o 
  -6  -7   6        1.83       11.99     11.31 o 
  -5  -7   6       10.24       24.06     11.88 o 
  -4  -7   6      192.52      195.42     19.91 o 
  -3  -7   6       33.07       39.38     13.16 o 
  -2  -7   6      244.80      264.47     39.25 o 
  -1  -7   6        1.26        6.35      9.39 o 
   0  -7   6      300.01      346.36     32.59 o 
  -7  -6   6       15.04       12.53      8.20 o 
  -6  -6   6       56.11       66.97     21.22 o 
  -5  -6   6      200.76      222.65     19.15 o 
  -4  -6   6        6.86       11.77     12.47 o 
  -3  -6   6      269.95      308.00     22.35 o 
  -2  -6   6      195.23      180.82     16.98 o 
  -1  -6   6       31.68       25.11      9.46 o 
   0  -6   6      247.29      248.88     33.79 o 
   1  -6   6       28.08       14.89     22.20 o 
   2  -6   6      187.98      208.32     40.28 o 
  -8  -5   6       76.27       67.78     16.87 o 
  -7  -5   6        0.75        0.99      4.62 o 
  -6  -5   6      236.28      219.38     11.73 o 
  -5  -5   6      151.58      153.46     21.80 o 
  -4  -5   6      167.71      163.62     10.48 o 
  -3  -5   6      843.51      848.21     23.23 o 
  -2  -5   6       17.24       16.85      6.89 o 
  -1  -5   6      252.85      233.42     14.29 o 
   0  -5   6     2053.76     2185.15     73.05 o 
   1  -5   6       67.76       70.93     18.75 o 
   2  -5   6      281.04      298.58     33.30 o 
   3  -5   6        1.40        3.23     18.50 o 
  -8  -4   6        0.05        3.41      6.58 o 
  -7  -4   6      116.77      108.66     10.35 o 
  -6  -4   6      100.37       97.76     11.07 o 
  -5  -4   6      109.65      102.13     10.06 o 
  -4  -4   6      546.96      533.40     15.57 o 
  -3  -4   6       30.56       29.34      7.26 o 
  -2  -4   6      946.45      908.99     23.83 o 
  -1  -4   6      324.61      301.54     14.65 o 
   0  -4   6     2008.78     1905.70     68.33 o 
   1  -4   6       11.69       15.50      7.84 o 
   2  -4   6      160.15      167.40     27.97 o 
   3  -4   6      194.84      201.98     35.72 o 
   4  -4   6       81.89       67.77     23.80 o 
  -8  -3   6        0.71        4.10      6.49 o 
  -7  -3   6      110.71      109.18      9.56 o 
  -6  -3   6        0.33        3.68      4.29 o 
  -5  -3   6      453.58      452.21     14.56 o 
  -4  -3   6      265.35      295.47      9.68 o 
  -3  -3   6     1044.84     1085.07     24.92 o 
  -1  -3   6       56.41       45.95      6.95 o 
   0  -3   6     1144.33     1134.12     28.26 o 
   1  -3   6      328.25      329.01     13.10 o 
   2  -3   6      536.99      529.31     22.24 o 
   3  -3   6      280.50      318.38     37.01 o 
   4  -3   6        7.56        6.43     17.55 o 
   5  -3   6      137.18      157.41     29.47 o 
  -8  -2   6       14.66       17.10      6.16 o 
  -7  -2   6        4.96        8.59      7.39 o 
  -6  -2   6      256.88      242.14      9.78 o 
  -5  -2   6      337.64      347.54     11.02 o 
  -4  -2   6       48.43       43.10      6.20 o 
  -3  -2   6     1742.28     1687.95     58.05 o 
  -1  -2   6     1556.36     1589.12     20.19 o 
   0  -2   6     1531.30     1539.06     21.05 o 
   1  -2   6       92.98       91.24      9.33 o 
   2  -2   6     1857.68     1825.21     30.56 o 
   3  -2   6       20.48       19.05      6.41 o 
   4  -2   6      153.45      165.02     26.21 o 
   5  -2   6      110.45      147.34     35.29 o 
   6  -2   6        8.61       20.46     26.18 o 
  -8  -1   6       18.30       16.85      5.65 o 
  -7  -1   6       29.76       19.98      5.21 o 
  -6  -1   6      125.56      130.26      7.88 o 
  -5  -1   6        1.30        5.03      4.27 o 
  -4  -1   6      696.87      625.47     33.03 o 
  -3  -1   6      190.06      179.71      5.82 o 
  -2  -1   6     1552.57     1564.65     38.10 o 
  -1  -1   6     2481.44     2583.08     29.56 o 
   0  -1   6        0.10        0.00      5.79 o 
   1  -1   6     1545.61     1481.54     43.10 o 
   2  -1   6      548.30      534.96     26.59 o 
   3  -1   6      603.69      587.87     16.65 o 
   4  -1   6      549.99      522.94     21.02 o 
   5  -1   6        1.55        1.14     17.19 o 
   6  -1   6      116.56      117.12     23.86 o 
   7  -1   6       44.04       42.74     22.33 o 
  -7   0   6       82.65       74.11      8.58 o 
  -6   0   6       20.84       21.75      4.90 o 
  -5   0   6      377.80      367.05     14.41 o 
  -4   0   6      144.65      131.33      5.52 o 
  -2   0   6     4635.08     5040.93    144.94 o 
  -1   0   6      391.25      389.73      8.84 o 
   0   0   6     1548.79     1462.67     30.45 o 
   1   0   6      993.64     1001.99     16.98 o 
   2   0   6       68.55       62.38      8.83 o 
   3   0   6     1329.60     1316.93     46.38 o 
   4   0   6       20.06       18.84     13.82 o 
   5   0   6      305.36      285.17     21.23 o 
   6   0   6      102.77       93.97     20.25 o 
   7   0   6       43.58       40.41     18.12 o 
  -7   1   6       22.46       19.51      7.12 o 
  -6   1   6       65.83       63.58      6.53 o 
  -5   1   6       82.67       96.50      7.36 o 
  -4   1   6        0.03        3.67      3.70 o 
  -3   1   6      940.75     1010.39     24.20 o 
  -1   1   6      743.40      750.86     16.13 o 
   1   1   6       28.76       26.22      3.31 o 
   2   1   6     3426.28     3436.28     65.97 o 
   3   1   6      248.26      248.08     16.88 o 
   4   1   6       97.16       91.65     16.37 o 
   5   1   6      772.23      752.17     33.69 o 
   6   1   6        0.02        3.36     15.48 o 
   7   1   6      194.79      215.88     27.50 o 
   8   1   6      163.63      169.71     18.88 o 
  -6   2   6      107.67      128.67     13.89 o 
  -5   2   6        2.21        0.16      3.90 o 
  -4   2   6      166.11      167.99     10.65 o 
  -3   2   6     1282.21     1346.12     23.92 o 
  -2   2   6      224.81      225.43     10.88 o 
  -1   2   6      992.97      947.43     14.55 o 
   0   2   6      141.94      154.99      5.81 o 
   1   2   6     1691.94     1707.83     27.72 o 
   2   2   6      946.56      945.15     12.36 o 
   3   2   6      288.25      285.29     15.91 o 
   4   2   6      982.82      942.74     45.49 o 
   5   2   6      474.73      493.24     24.96 o 
   6   2   6      651.77      714.35     26.09 o 
   7   2   6      105.59      124.26     17.98 o 
   8   2   6       18.51       17.54     13.74 o 
  -6   3   6       27.00       26.86     14.64 o 
  -5   3   6       24.84       18.84      6.58 o 
  -4   3   6      591.34      607.25     17.61 o 
  -3   3   6        5.41        6.06      5.75 o 
  -2   3   6     1498.35     1543.03     21.65 o 
  -1   3   6     2099.69     2174.40    105.18 o 
   0   3   6      229.51      213.48      9.86 o 
   1   3   6     1913.27     1955.59     21.37 o 
   2   3   6       51.81       55.44      8.08 o 
   3   3   6      620.76      593.70     12.11 o 
   4   3   6       94.95       97.05      7.63 o 
   5   3   6      250.17      237.96     12.69 o 
   6   3   6      256.40      225.00     16.61 o 
   7   3   6        9.99       15.19     13.17 o 
   8   3   6        3.43        7.97      9.50 o 
  -5   4   6        2.95       11.90     11.60 o 
  -4   4   6       42.22       34.36      9.37 o 
  -3   4   6      157.63      141.06     10.71 o 
  -2   4   6      153.87      156.83     11.55 o 
  -1   4   6       31.60       39.00      7.29 o 
   0   4   6      568.49      568.75     17.02 o 
   1   4   6       14.29       11.83      5.21 o 
   2   4   6      857.88      867.17     22.21 o 
   3   4   6      802.46      822.65     18.23 o 
   4   4   6      148.01      147.30      8.52 o 
   5   4   6     1546.41     1550.04     46.39 o 
   6   4   6      257.81      274.60     16.21 o 
   7   4   6      130.26      132.79     14.55 o 
   8   4   6       73.18       73.93     14.13 o 
  -4   5   6        9.13       15.08     14.45 o 
  -3   5   6       24.21       17.14     10.09 o 
  -2   5   6       41.19       35.18      7.10 o 
  -1   5   6      460.30      444.68     19.15 o 
   0   5   6      122.02      127.03      8.96 o 
   1   5   6      157.99      154.17      9.48 o 
   2   5   6      451.03      449.02     15.30 o 
   3   5   6        8.78       13.16      3.61 o 
   4   5   6      159.47      159.02      7.45 o 
   5   5   6      277.73      303.81     13.74 o 
   6   5   6      461.71      474.59     21.20 o 
   7   5   6      408.72      410.59     29.47 o 
   8   5   6        1.16        6.10      8.83 o 
  -3   6   6        3.93       10.69     16.97 o 
  -2   6   6       42.31       34.68     15.52 o 
  -1   6   6      208.21      195.41     11.09 o 
   0   6   6       45.91       42.12      6.79 o 
   1   6   6      175.58      183.42     10.77 o 
   2   6   6      150.74      148.95     12.36 o 
   3   6   6      235.83      241.24      8.86 o 
   4   6   6      213.46      221.12      9.28 o 
   6   6   6       70.92       61.40      9.14 o 
   7   6   6       80.26       74.31     10.81 o 
   8   6   6       48.84       52.56     10.77 o 
  -2   7   6       23.57       27.20     16.48 o 
  -1   7   6        0.02        6.85     11.58 o 
   0   7   6       57.39       57.45     12.85 o 
   1   7   6       27.37       21.12      8.83 o 
   2   7   6       75.29       72.24     10.65 o 
   3   7   6      172.03      178.83     17.14 o 
   4   7   6        3.72        5.20      2.92 o 
   5   7   6      107.67      115.25      8.49 o 
   6   7   6       80.02       94.84      7.66 o 
   7   7   6      125.17      106.44     13.39 o 
   0   8   6       25.53       35.46     18.72 o 
   1   8   6        0.06        9.47     13.76 o 
   2   8   6       51.92       50.14     12.05 o 
   3   8   6        3.56        4.15      5.71 o 
   4   8   6       23.87       19.72      5.82 o 
   5   8   6       56.22       53.66     18.69 o 
   6   8   6       18.95       17.63      7.54 o 
   7   8   6       18.74       13.80      6.39 o 
   4   9   6       94.29       69.51     55.97 o 
  -6  -7   7       22.50       30.69     16.50 o 
  -5  -7   7       57.16       70.02     17.56 o 
  -4  -7   7      304.95      348.30     27.50 o 
  -3  -7   7        5.63        2.10     10.29 o 
  -2  -7   7      108.36      125.98     24.30 o 
  -1  -7   7       85.78       90.21     21.54 o 
   0  -7   7        8.25        5.67     14.20 o 
  -7  -6   7      134.44      117.11     25.11 o 
  -6  -6   7       22.15       27.66     13.95 o 
  -5  -6   7      283.03      320.04     27.72 o 
  -4  -6   7        3.49       10.13     13.26 o 
  -3  -6   7      259.26      287.16     22.17 o 
  -2  -6   7      179.86      187.28     18.25 o 
  -1  -6   7       90.01       95.02     21.01 o 
   0  -6   7      248.86      280.41     27.93 o 
   2  -6   7      101.76      116.08     32.72 o 
  -8  -5   7       74.01       74.03     16.74 o 
  -7  -5   7        0.24        1.28      6.41 o 
  -6  -5   7       57.52       62.62      8.80 o 
  -5  -5   7       72.33       71.91      9.20 o 
  -4  -5   7       85.12       90.22     10.06 o 
  -3  -5   7      259.11      252.13     13.31 o 
  -2  -5   7       15.41       13.98      9.19 o 
  -1  -5   7     1474.99     1471.68     46.35 o 
   0  -5   7      276.51      246.46     18.68 o 
   1  -5   7      198.08      188.46     26.39 o 
   2  -5   7      238.42      239.75     31.93 o 
   3  -5   7        6.87        6.30     23.72 o 
  -8  -4   7       16.78        6.52      7.15 o 
  -7  -4   7      176.81      157.54     13.26 o 
  -6  -4   7      119.20      115.02      8.63 o 
  -5  -4   7      141.90      130.99      9.58 o 
  -4  -4   7      861.99      852.21     23.39 o 
  -3  -4   7      243.01      242.49     11.07 o 
  -2  -4   7      462.92      421.94     14.17 o 
  -1  -4   7     1397.11     1384.13     30.66 o 
   0  -4   7     1264.70     1234.92     31.34 o 
   1  -4   7     1329.33     1384.48     69.27 o 
   2  -4   7       28.82       30.73     19.04 o 
   3  -4   7      240.37      239.24     32.13 o 
   4  -4   7      185.67      185.09     31.95 o 
  -8  -3   7        0.76        7.30      7.13 o 
  -7  -3   7      284.54      274.46     17.22 o 
  -6  -3   7       21.48       26.23      7.63 o 
  -5  -3   7      253.96      247.75     10.07 o 
  -4  -3   7      221.05      213.57     10.26 o 
  -3  -3   7      584.18      592.90     20.20 o 
  -2  -3   7      643.04      606.98     17.22 o 
  -1  -3   7      748.07      763.33     28.35 o 
   0  -3   7     2548.61     2574.77     34.17 o 
   1  -3   7      789.40      793.77     23.54 o 
   2  -3   7       23.14       17.65      8.69 o 
   3  -3   7      132.70      155.08     28.83 o 
   4  -3   7        0.05        8.06     16.85 o 
   5  -3   7       90.27       96.69     26.37 o 
  -8  -2   7       17.49       16.48      7.08 o 
  -7  -2   7        1.74        3.44      3.67 o 
  -6  -2   7      238.82      228.57      9.52 o 
  -5  -2   7      253.20      239.34      9.46 o 
  -4  -2   7       48.83       46.58      5.45 o 
  -3  -2   7     1003.37     1001.56     22.69 o 
  -2  -2   7      503.38      499.57     23.27 o 
  -1  -2   7     1374.46     1384.10     21.50 o 
   1  -2   7     1231.16     1257.50     31.26 o 
   2  -2   7     1109.73     1068.35     47.76 o 
   3  -2   7       78.85       74.29      9.92 o 
   4  -2   7      172.10      198.36     39.38 o 
   5  -2   7      202.90      230.59     40.82 o 
   6  -2   7       17.16       16.56     20.94 o 
  -8  -1   7       18.85       23.14     13.05 o 
  -7  -1   7       37.84       32.06      6.08 o 
  -6  -1   7       48.17       54.04      5.84 o 
  -5  -1   7       25.15       29.46      4.22 o 
  -4  -1   7     1024.59      962.36     31.14 o 
  -3  -1   7      326.35      329.72      7.15 o 
  -2  -1   7      663.10      649.72     10.43 o 
   2  -1   7      313.66      287.16     20.38 o 
   3  -1   7      192.52      180.79     23.30 o 
   4  -1   7      627.28      603.49     31.38 o 
   5  -1   7        0.10       15.63     17.07 o 
   6  -1   7       69.29       67.53     19.92 o 
  -7   0   7       40.82       38.40      6.55 o 
  -6   0   7       23.60       25.34      4.20 o 
  -5   0   7      114.51      116.00      7.27 o 
  -4   0   7      552.67      572.99     15.01 o 
  -3   0   7      126.49      129.53     12.25 o 
  -2   0   7     1233.56     1242.24     27.77 o 
  -1   0   7      387.87      374.90      9.08 o 
   0   0   7     2140.28     2219.18     20.61 o 
   1   0   7      978.85      972.33     14.23 o 
   2   0   7       15.04       10.73      3.61 o 
   3   0   7     1805.13     1724.50     44.54 o 
   4   0   7       61.54       49.78     10.86 o 
   5   0   7      361.84      371.32     19.05 o 
   6   0   7      102.16      103.24     25.81 o 
   7   0   7       10.65        5.26     22.28 o 
  -7   1   7       17.40       19.45     14.64 o 
  -6   1   7       44.53       43.27      5.80 o 
  -5   1   7      237.87      244.86      8.43 o 
  -4   1   7       27.06       26.04      3.59 o 
  -3   1   7      461.14      452.90     13.30 o 
  -1   1   7      546.47      549.89     11.12 o 
   0   1   7     3434.75     3487.26     27.27 o 
   1   1   7      144.98      148.41      5.45 o 
   2   1   7     1167.31     1170.03     21.15 o 
   3   1   7      932.73      949.98     29.77 o 
   4   1   7      204.58      192.66     17.37 o 
   5   1   7      365.00      361.84     21.91 o 
   6   1   7        3.31       15.05     21.69 o 
   7   1   7       74.70       75.54     19.70 o 
  -6   2   7       29.61       28.20      6.87 o 
  -5   2   7        1.75        3.66      3.52 o 
  -4   2   7      199.87      219.81     13.77 o 
  -3   2   7        7.41        9.60      4.11 o 
  -1   2   7     1636.40     1739.04     32.96 o 
   0   2   7        4.74        6.31      3.04 o 
   1   2   7      686.53      663.92     14.88 o 
   2   2   7      653.26      657.84     12.88 o 
   3   2   7       66.04       67.66      9.79 o 
   5   2   7      168.41      158.22     14.12 o 
   6   2   7      290.38      313.32     19.33 o 
   7   2   7      243.66      263.09     19.74 o 
   8   2   7       10.87       15.38     11.31 o 
  -6   3   7        5.85       13.19     16.51 o 
  -5   3   7        1.02        3.01      3.37 o 
  -4   3   7      700.91      717.95     22.46 o 
  -3   3   7       98.47      110.58     14.73 o 
  -2   3   7       15.41       10.79      4.45 o 
  -1   3   7        6.72        7.70      3.71 o 
   0   3   7      400.75      400.55     15.81 o 
   1   3   7     1682.24     1742.99     19.31 o 
   2   3   7        2.11        6.64      6.88 o 
   3   3   7     1363.78     1386.41     42.79 o 
   4   3   7      302.12      317.98     11.49 o 
   5   3   7      145.15      144.74     10.81 o 
   6   3   7      133.35      136.29     15.29 o 
   7   3   7      148.91      135.93     16.77 o 
   8   3   7      984.03      982.62     40.25 o 
  -5   4   7       32.03       44.03     12.26 o 
  -4   4   7        0.51        5.33      3.79 o 
  -3   4   7       41.04       40.60      8.90 o 
  -2   4   7     5149.93     5329.00     61.32 o 
  -1   4   7       37.64       46.22      9.59 o 
   0   4   7      483.63      476.31     11.30 o 
   1   4   7      308.83      310.25     12.41 o 
   2   4   7      380.81      363.48     15.99 o 
   3   4   7      770.63      807.90     20.80 o 
   4   4   7       12.19        7.72      5.38 o 
   5   4   7      372.42      367.80     15.20 o 
   6   4   7       46.42       46.52      9.79 o 
   7   4   7       47.61       39.19     10.42 o 
  -4   5   7       13.36       14.10     12.70 o 
  -3   5   7       21.37       11.62      6.15 o 
  -2   5   7      389.46      383.40     15.39 o 
  -1   5   7        6.11        9.42      5.12 o 
   0   5   7      479.34      488.60     16.94 o 
   1   5   7      180.28      180.50      9.33 o 
   2   5   7      436.69      442.32     15.14 o 
   3   5   7        1.35        2.77      1.99 o 
   4   5   7      316.54      319.96     12.69 o 
   5   5   7       70.47       88.40      9.34 o 
   6   5   7       60.23       48.50     10.41 o 
   7   5   7      261.98      264.45     21.96 o 
   8   5   7       70.80       68.03     11.84 o 
  -3   6   7        2.93        5.65     10.17 o 
  -2   6   7       19.42       12.99      6.06 o 
  -1   6   7        2.36        3.41      4.00 o 
   0   6   7       10.87       22.71      9.06 o 
   1   6   7      159.72      173.06      9.70 o 
   2   6   7       92.60       94.07      9.20 o 
   3   6   7      191.98      190.78      9.07 o 
   4   6   7      293.25      315.69      8.97 o 
   5   6   7        0.10        2.40      4.62 o 
   6   6   7      316.42      345.94     17.42 o 
   7   6   7       51.63       48.04      9.52 o 
   8   6   7      121.33      116.92     13.58 o 
  -1   7   7        2.55        5.03     10.92 o 
   0   7   7       75.65       64.75     12.71 o 
   1   7   7       77.19       77.20     10.91 o 
   2   7   7       31.19       25.48      8.23 o 
   3   7   7      118.01      115.55     11.94 o 
   4   7   7       18.08       18.15      4.71 o 
   5   7   7       68.02       70.94      8.28 o 
   6   7   7       32.29       29.08      7.19 o 
   7   7   7       14.59       16.11      8.95 o 
   0   8   7       63.82       80.35     27.17 o 
   1   8   7        7.93       10.29     13.58 o 
   2   8   7       63.03       76.71     19.48 o 
   3   8   7        4.53       11.75      8.33 o 
   4   8   7        7.41        9.10      8.72 o 
   5   8   7      100.36      104.81     27.58 o 
   6   8   7       40.27       30.75      8.09 o 
  -6  -7   8       18.42       16.64     10.50 o 
  -5  -7   8       34.33       29.21     11.29 o 
  -4  -7   8       86.87      113.06     18.76 o 
  -3  -7   8        0.17        7.01     10.51 o 
  -2  -7   8      133.06      124.85     21.55 o 
  -1  -7   8       30.31       36.37     14.40 o 
  -7  -6   8       22.57       26.62     11.72 o 
  -6  -6   8       21.98       19.12     12.63 o 
  -5  -6   8      220.08      261.09     24.91 o 
  -4  -6   8       73.05       86.55     14.95 o 
  -3  -6   8      377.72      395.16     39.11 o 
  -2  -6   8      186.77      179.52     19.60 o 
  -1  -6   8        1.66        6.28     10.23 o 
   0  -6   8      162.24      148.92     27.79 o 
   1  -6   8       97.79       81.90     21.50 o 
  -7  -5   8        1.04        3.16     15.36 o 
  -6  -5   8      190.79      189.73     14.90 o 
  -5  -5   8      236.22      253.09     13.95 o 
  -4  -5   8       64.08       70.96      9.54 o 
  -3  -5   8      600.45      603.58     18.30 o 
  -2  -5   8        2.03        3.94      4.14 o 
   0  -5   8      101.13      109.50     20.95 o 
   1  -5   8      115.98      107.72     22.98 o 
   2  -5   8      265.31      292.37     37.16 o 
   3  -5   8       52.89       25.27     14.23 o 
  -8  -4   8      476.59      451.40     28.86 o 
  -7  -4   8        4.35        3.24      2.83 o 
  -6  -4   8       80.33       80.91      7.93 o 
  -5  -4   8       68.46       64.65      7.69 o 
  -4  -4   8      416.16      422.77     14.59 o 
  -3  -4   8       54.33       55.90      6.99 o 
  -2  -4   8      427.74      403.43     16.97 o 
  -1  -4   8      320.36      291.54     13.17 o 
   0  -4   8       53.96       52.44      8.80 o 
   1  -4   8     1086.06     1069.34     45.63 o 
   3  -4   8      177.97      223.73     30.10 o 
   4  -4   8       72.79       82.74     21.25 o 
  -8  -3   8     1363.27     1345.94     56.08 o 
  -7  -3   8        4.42        4.59      3.70 o 
  -6  -3   8       33.52       33.45      7.25 o 
  -5  -3   8      272.18      266.15     13.07 o 
  -4  -3   8      331.41      342.94     12.76 o 
  -3  -3   8      288.92      282.89     11.59 o 
  -2  -3   8     1315.51     1307.52     20.02 o 
  -1  -3   8      154.67      163.30      9.94 o 
   0  -3   8      939.52      903.40     24.72 o 
   1  -3   8      922.07      910.08     25.63 o 
   2  -3   8      521.41      528.96     25.79 o 
   3  -3   8     1434.17     1619.46     82.99 o 
   4  -3   8       81.47       82.69     24.92 o 
   5  -3   8       91.31      121.11     26.58 o 
  -8  -2   8       24.22       23.19     20.95 o 
  -7  -2   8       71.01       69.64      6.24 o 
  -6  -2   8      413.54      398.61     10.54 o 
  -5  -2   8      283.29      286.57     12.28 o 
  -4  -2   8       28.61       24.59      4.28 o 
  -3  -2   8     1008.89     1011.76     16.65 o 
   0  -2   8     2391.92     2427.03     37.74 o 
   1  -2   8      110.16      122.13     11.42 o 
   2  -2   8     1328.30     1335.25     88.70 o 
   3  -2   8      211.69      202.01     17.78 o 
   4  -2   8       35.14       42.87     18.28 o 
   5  -2   8      176.19      186.22     30.53 o 
   6  -2   8        2.71        0.00     13.79 o 
  -7  -1   8        7.15        5.44      4.26 o 
  -6  -1   8      218.29      226.71      9.23 o 
  -5  -1   8       21.49       25.74      5.72 o 
  -4  -1   8      474.52      437.57     14.85 o 
  -3  -1   8      312.10      304.67     12.86 o 
  -2  -1   8      668.22      683.14     12.36 o 
  -1  -1   8     1100.91     1112.38     27.87 o 
   1  -1   8     1437.10     1425.92     35.64 o 
   2  -1   8      150.13      142.99     11.94 o 
   3  -1   8      403.59      393.28     16.51 o 
   4  -1   8      312.31      294.67     23.14 o 
   5  -1   8       14.66       16.10     17.43 o 
   6  -1   8      137.96      152.69     27.32 o 
  -7   0   8        5.50        4.01     13.32 o 
  -6   0   8       19.98       21.59      3.27 o 
  -5   0   8      180.88      172.04      5.95 o 
  -4   0   8      472.93      539.43     33.57 o 
  -3   0   8       41.58       39.84      9.28 o 
  -2   0   8     1409.11     1390.56     27.77 o 
  -1   0   8      493.64      473.18      8.82 o 
   0   0   8      725.95      725.91     12.40 o 
   1   0   8     1539.04     1546.73     21.71 o 
   2   0   8        5.51        9.32      7.77 o 
   3   0   8     1690.85     1677.28     26.47 o 
   4   0   8       72.18       54.66     10.63 o 
   5   0   8      142.63      115.50     21.97 o 
   6   0   8      151.60      154.86     29.00 o 
   7   0   8        1.00       11.34     20.31 o 
  -7   1   8       23.16       23.44     14.92 o 
  -6   1   8       13.11       10.62      3.44 o 
  -5   1   8       93.93       99.78      9.37 o 
  -4   1   8        5.36        3.51      2.61 o 
  -3   1   8      257.76      271.09     24.49 o 
   1   1   8       16.87       11.68      3.26 o 
   2   1   8     1807.05     1871.69     72.64 o 
   3   1   8      820.18      787.61     24.67 o 
   4   1   8      230.11      230.67     27.79 o 
   5   1   8      437.65      465.19     36.10 o 
   6   1   8       14.25       22.31     17.65 o 
   7   1   8       91.78      107.81     26.79 o 
  -6   2   8      142.85      152.61     27.86 o 
  -5   2   8        3.82        5.40      3.71 o 
  -4   2   8       70.59       62.72      6.29 o 
  -3   2   8      561.23      562.67     14.68 o 
  -2   2   8        8.85        7.05      2.30 o 
  -1   2   8     1280.55     1277.63     26.95 o 
   1   2   8     1245.49     1303.35     15.38 o 
   2   2   8      754.81      738.25     12.36 o 
   3   2   8       31.53       30.65      7.70 o 
   4   2   8      543.19      525.98     25.59 o 
   5   2   8      285.94      274.57     29.70 o 
   6   2   8      267.07      255.58     17.55 o 
   7   2   8       62.21       72.85     14.15 o 
   8   2   8        0.09        8.38      9.57 o 
  -6   3   8       14.21       15.54     13.91 o 
  -5   3   8        1.02        1.06      6.56 o 
  -4   3   8      113.23      126.37      9.19 o 
  -3   3   8       39.88       36.44      5.31 o 
  -2   3   8      304.30      318.69     12.15 o 
  -1   3   8       15.33       14.63      3.74 o 
   1   3   8     1661.12     1624.04     22.56 o 
   2   3   8      568.32      547.99     16.34 o 
   3   3   8      731.00      736.09     19.62 o 
   4   3   8      383.68      386.21     15.18 o 
   5   3   8       48.57       46.67      8.68 o 
   6   3   8      223.41      244.74     18.10 o 
   7   3   8       15.43        9.77     11.98 o 
   8   3   8       17.82       22.62     12.90 o 
  -5   4   8       20.25       17.47      8.09 o 
  -4   4   8        1.10        0.15      3.47 o 
  -3   4   8      197.99      196.52     12.64 o 
  -2   4   8      153.08      141.49     12.46 o 
  -1   4   8       90.19      101.07      8.90 o 
   0   4   8        7.78        7.48      3.34 o 
   1   4   8      181.71      189.98      7.58 o 
   2   4   8      506.28      496.13     15.96 o 
   3   4   8      499.48      509.07     17.46 o 
   4   4   8       29.13       19.57      4.55 o 
   5   4   8      659.82      631.31     18.44 o 
   6   4   8      177.17      178.70     13.31 o 
   7   4   8       42.51       46.25     11.09 o 
   8   4   8      444.02      387.23     24.82 o 
  -4   5   8        3.72        4.91     10.66 o 
  -3   5   8      228.38      213.04     12.49 o 
  -2   5   8       33.82       29.96      6.03 o 
  -1   5   8       36.69       36.78      7.47 o 
   0   5   8     2849.41     2978.22    109.26 o 
   1   5   8      143.62      148.05      7.86 o 
   2   5   8      486.60      473.96     12.72 o 
   3   5   8       57.14       59.07      4.31 o 
   4   5   8      200.07      179.34     13.06 o 
   5   5   8      123.18      137.64      9.98 o 
   6   5   8       14.76        9.53      7.14 o 
   7   5   8       19.21       23.51      8.66 o 
   8   5   8       10.91        8.64      8.23 o 
  -3   6   8       31.91       36.95     12.98 o 
  -2   6   8       21.25       15.74      5.78 o 
  -1   6   8       84.47       80.55     10.03 o 
   0   6   8       99.39       99.15      9.11 o 
   1   6   8       38.43       40.54      6.86 o 
   2   6   8      214.71      197.35     11.05 o 
   3   6   8      124.39      122.84      7.48 o 
   4   6   8      251.27      256.39      7.93 o 
   5   6   8        7.13        7.84      5.13 o 
   6   6   8      220.51      226.61     18.73 o 
   7   6   8        0.70        3.19      6.13 o 
   8   6   8        9.22       10.73      7.88 o 
  -1   7   8        4.00        8.13     10.45 o 
   0   7   8       41.09       36.99      8.84 o 
   1   7   8        2.62        2.31      5.68 o 
   2   7   8        5.58        7.27      5.97 o 
   3   7   8      174.75      181.12     13.19 o 
   4   7   8        0.19        1.59      4.99 o 
   5   7   8       66.36       60.91      6.49 o 
   7   7   8        1.56        7.74      6.91 o 
   0   8   8       44.86       38.88     16.98 o 
   1   8   8        0.56        1.19     12.81 o 
   2   8   8       52.56       60.40     18.21 o 
   3   8   8       27.10       34.95     16.34 o 
   4   8   8       10.17       18.30      9.57 o 
   5   8   8       49.34       41.99     14.06 o 
   6   8   8        3.12        0.00     10.04 o 
  -5  -7   9       20.08       23.45     15.58 o 
  -4  -7   9       98.76      104.78     17.72 o 
  -3  -7   9        2.07        7.94     10.48 o 
  -2  -7   9      115.35      126.19     21.36 o 
  -1  -7   9      134.45      136.73     26.25 o 
  -6  -6   9       64.41       42.21     13.51 o 
  -5  -6   9      205.73      254.67     24.39 o 
  -4  -6   9       55.48       50.86     11.49 o 
  -3  -6   9      157.75      159.07     16.85 o 
  -2  -6   9       68.72       68.93     14.71 o 
  -1  -6   9        0.17        5.04      8.11 o 
   0  -6   9      280.75      278.59     28.40 o 
   1  -6   9       10.68        0.00     12.98 o 
  -7  -5   9        1.17        7.38      9.05 o 
  -6  -5   9      741.79      740.83     51.79 o 
  -5  -5   9       27.91       34.92      7.40 o 
  -4  -5   9       35.12       38.13      9.54 o 
  -3  -5   9      363.81      383.77     15.68 o 
  -2  -5   9       56.13       54.70     13.43 o 
  -1  -5   9      437.02      452.10     25.91 o 
   0  -5   9      164.47      157.94     20.86 o 
   1  -5   9       19.36       17.29     15.71 o 
   2  -5   9      182.49      168.81     28.08 o 
  -7  -4   9        4.58        9.57      8.10 o 
  -6  -4   9       67.80       74.75      8.19 o 
  -5  -4   9       39.00       31.92      6.82 o 
  -4  -4   9      964.45      996.89     20.91 o 
  -3  -4   9      190.84      187.60     11.10 o 
  -2  -4   9      526.89      509.90     15.64 o 
  -1  -4   9     1024.92      968.59     26.38 o 
   0  -4   9       15.73       16.02      6.01 o 
   1  -4   9      158.12      162.53     24.10 o 
   2  -4   9      765.96      723.64     70.72 o 
   3  -4   9       68.12       78.36     25.72 o 
  -8  -3   9       62.12       63.37     23.61 o 
  -7  -3   9       37.60       40.99     16.52 o 
  -6  -3   9      331.58      360.63     21.59 o 
  -5  -3   9       33.06       31.17      6.16 o 
  -4  -3   9      360.20      362.03     13.14 o 
  -3  -3   9       47.83       39.38      6.17 o 
  -2  -3   9      631.49      625.95     19.14 o 
  -1  -3   9        8.11        8.98      7.67 o 
   0  -3   9     1091.04     1040.76     23.23 o 
   1  -3   9      103.34       96.82     11.04 o 
   2  -3   9     1572.21     1627.53     57.01 o 
   3  -3   9      175.62      183.00     29.40 o 
   4  -3   9       17.74       16.67     24.26 o 
  -8  -2   9      113.32      112.09     25.77 o 
  -7  -2   9       19.34       18.06      8.57 o 
  -6  -2   9      629.49      661.00     28.37 o 
  -5  -2   9       30.09       27.21      4.31 o 
  -4  -2   9       39.39       36.70      4.86 o 
  -3  -2   9     1089.07     1077.46     20.78 o 
  -2  -2   9      499.18      511.94     14.19 o 
   0  -2   9     1787.38     1845.07     47.48 o 
   1  -2   9      178.28      171.82     12.31 o 
   2  -2   9      322.17      315.24     16.78 o 
   4  -2   9      221.10      246.77     36.44 o 
   5  -2   9      435.39      452.11     39.28 o 
  -7  -1   9       55.45       39.91     14.73 o 
  -6  -1   9      144.24      167.46      9.67 o 
  -4  -1   9      328.75      328.91     11.23 o 
  -3  -1   9      472.92      480.14     18.39 o 
  -2  -1   9      344.10      324.03     11.29 o 
  -1  -1   9     1828.33     1851.49     27.46 o 
   0  -1   9        7.85        4.71      6.88 o 
   2  -1   9     3845.48     4190.71    173.57 o 
   3  -1   9        7.70        8.88      7.46 o 
   4  -1   9      415.19      406.02     19.55 o 
   5  -1   9        9.36        3.41     17.35 o 
   6  -1   9      109.19      126.30     35.92 o 
  -7   0   9       46.90       51.41     20.28 o 
  -6   0   9       21.14       21.32      1.82 o 
  -5   0   9       50.31       58.24     19.36 o 
  -4   0   9      850.89      953.61     52.88 o 
  -3   0   9       28.48       27.80      8.61 o 
  -2   0   9      589.29      576.73     14.62 o 
   0   0   9      745.13      742.56     18.68 o 
   1   0   9     1036.07     1022.13     18.35 o 
   3   0   9      235.96      204.92     12.87 o 
   4   0   9      349.98      343.72     16.00 o 
   5   0   9      161.40      164.08     39.72 o 
   6   0   9       92.24      101.08     28.16 o 
   7   0   9        0.41        0.00     13.17 o 
  -7   1   9        0.55        2.31     12.56 o 
  -6   1   9        3.47        3.15      2.12 o 
  -5   1   9      146.99      152.32     26.39 o 
  -4   1   9       16.93       19.16     14.00 o 
  -3   1   9      559.32      572.17     37.57 o 
  -2   1   9      615.73      682.84     36.04 o 
  -1   1   9      162.42      152.43      5.08 o 
   0   1   9     1595.85     1598.59     17.39 o 
   1   1   9      160.59      153.41      6.12 o 
   2   1   9      838.58      812.95     22.22 o 
   3   1   9     1173.77     1203.58     22.28 o 
   4   1   9      196.29      187.32     10.63 o 
   5   1   9      306.98      327.74     16.48 o 
   6   1   9       35.37       27.03     10.49 o 
   7   1   9       51.05       57.96     20.91 o 
  -6   2   9       11.82       20.61     20.10 o 
  -5   2   9       12.07       10.36      2.28 o 
  -4   2   9       32.17       31.43      2.76 o 
  -3   2   9      224.31      214.57      4.90 o 
  -2   2   9       72.90       85.21      5.96 o 
  -1   2   9      987.85      974.83     24.20 o 
   1   2   9      853.21      867.41     10.79 o 
   2   2   9      413.51      389.30      9.42 o 
   3   2   9       46.41       42.28      6.03 o 
   4   2   9      862.67      852.00     29.73 o 
   5   2   9      113.34      119.61     21.03 o 
   6   2   9      151.83      155.08     24.20 o 
   7   2   9      124.72      160.20     18.47 o 
  -5   3   9        4.09        4.20      4.61 o 
  -4   3   9      213.59      218.29      9.02 o 
  -3   3   9       55.50       49.72      5.02 o 
  -2   3   9      127.88      134.96      7.27 o 
  -1   3   9     1121.10     1129.79     14.41 o 
   0   3   9        7.89        3.00      3.90 o 
   1   3   9     1017.04     1031.17     25.89 o 
   2   3   9     1058.12     1100.09     35.18 o 
   3   3   9     1055.38     1060.90     12.34 o 
   4   3   9      551.70      592.85     19.89 o 
   5   3   9       49.13       43.99      7.56 o 
   6   3   9      211.38      235.65     17.56 o 
   7   3   9        3.97        7.10      8.33 o 
   8   3   9       20.43       19.18      9.98 o 
  -4   4   9       11.69        9.15      5.88 o 
  -3   4   9       94.15       89.85      7.38 o 
  -2   4   9        6.19       12.29      6.19 o 
  -1   4   9      266.64      259.68     13.15 o 
   0   4   9     1725.99     1793.04     43.09 o 
   1   4   9      510.25      518.02      9.97 o 
   2   4   9      291.17      296.20     14.03 o 
   3   4   9      433.08      442.61     20.63 o 
   4   4   9       17.22       23.17      7.73 o 
   5   4   9      306.70      271.55     22.12 o 
   6   4   9      108.37      110.51     11.69 o 
   7   4   9       41.04       33.05     10.52 o 
   8   4   9      107.11       98.11     14.60 o 
  -4   5   9        0.19        5.96      7.21 o 
  -3   5   9       50.75       51.21      8.36 o 
  -2   5   9        4.83        8.42      6.12 o 
  -1   5   9      622.10      655.06     27.05 o 
   0   5   9     1275.36     1288.73     50.57 o 
   1   5   9        7.94        8.71      4.05 o 
   2   5   9      433.50      435.42     13.81 o 
   3   5   9        1.76        3.36      7.14 o 
   4   5   9      223.21      216.30     16.63 o 
   5   5   9      111.68      132.22      9.31 o 
   6   5   9       17.55       11.74      6.46 o 
   7   5   9      119.66      116.21     16.84 o 
   8   5   9       11.16        7.40      7.51 o 
  -3   6   9        6.70        7.19     11.04 o 
  -2   6   9        4.29        2.24      4.29 o 
  -1   6   9      560.90      507.28     45.51 o 
   0   6   9      264.91      247.96     17.49 o 
   1   6   9      375.49      372.49     12.93 o 
   2   6   9       27.12       20.96      4.82 o 
   3   6   9       70.79       71.09      4.82 o 
   4   6   9      311.91      359.58     26.31 o 
   5   6   9        5.48       27.81     15.98 o 
   6   6   9      134.70      152.35     14.26 o 
   7   6   9       56.99       57.72      9.75 o 
  -1   7   9       18.62       28.07     15.13 o 
   0   7   9       60.30       68.73     10.35 o 
   1   7   9      322.89      317.39     36.49 o 
   2   7   9        2.22        4.29      4.29 o 
   3   7   9      140.40      134.82     11.72 o 
   4   7   9        3.92        7.06      4.77 o 
   5   7   9       33.04       23.76     10.04 o 
   6   7   9       45.92       54.95      7.13 o 
   7   7   9       11.14       13.03     11.52 o 
   1   8   9       15.91       22.95     19.25 o 
   2   8   9       39.69       48.57     19.31 o 
   3   8   9       12.49       10.94      6.45 o 
   4   8   9        8.18        4.57      8.44 o 
   5   8   9       75.44       82.38     17.66 o 
   6   8   9        3.98        7.20     10.06 o 
  -4  -7  10        3.29       16.05     12.64 o 
  -3  -7  10       82.23       91.82     15.33 o 
  -6  -6  10       16.32       14.31     10.73 o 
  -5  -6  10      179.32      186.33     23.19 o 
  -4  -6  10      115.71      128.89     20.32 o 
  -3  -6  10      120.08      131.45     20.03 o 
  -2  -6  10      268.58      259.75     22.50 o 
  -1  -6  10        0.50        7.78      7.14 o 
   0  -6  10      221.61      192.91     28.56 o 
  -7  -5  10       19.56       18.14     10.70 o 
  -6  -5  10        2.82        6.50      5.63 o 
  -5  -5  10      146.71      163.47     13.78 o 
  -4  -5  10        2.36        6.64      6.03 o 
  -3  -5  10      361.38      387.16     22.57 o 
  -2  -5  10       17.92        7.77     11.54 o 
  -1  -5  10      173.56      177.51     22.29 o 
   0  -5  10      200.11      198.41     26.60 o 
   1  -5  10       59.19       47.65     20.52 o 
   2  -5  10      230.49      204.49     26.98 o 
  -7  -4  10      109.18      118.74     14.40 o 
  -6  -4  10      253.67      273.55     35.32 o 
  -5  -4  10        1.45        7.27      6.56 o 
  -4  -4  10      500.13      506.34     15.88 o 
  -3  -4  10       52.87       69.05      8.47 o 
  -2  -4  10      308.05      296.60     24.75 o 
  -1  -4  10      461.26      422.01     16.87 o 
   0  -4  10        2.05        8.56      8.34 o 
   1  -4  10      274.38      302.05     32.98 o 
   2  -4  10      192.21      193.26     28.56 o 
   3  -4  10       63.69       69.94     27.42 o 
  -7  -3  10      540.98      578.72     33.84 o 
  -6  -3  10      489.58      462.90     42.42 o 
  -5  -3  10      550.05      565.17     27.51 o 
  -4  -3  10      477.13      486.98     15.25 o 
  -3  -3  10       21.02       16.68      4.75 o 
  -2  -3  10     1218.44     1280.00     31.99 o 
  -1  -3  10       95.56       89.14      9.50 o 
   0  -3  10      823.75      801.01     27.17 o 
   1  -3  10      793.54      768.23     32.59 o 
   2  -3  10       58.01       48.01     20.10 o 
   3  -3  10      111.60      131.86     26.63 o 
   4  -3  10     1319.66     1365.53     60.51 o 
  -7  -2  10        8.33       11.86     14.80 o 
  -6  -2  10     1367.95     1412.76     33.49 o 
  -5  -2  10      710.65      753.76     39.71 o 
  -4  -2  10       45.92       36.67      4.74 o 
  -3  -2  10      845.38      853.71     24.16 o 
  -2  -2  10      476.90      479.44     14.95 o 
  -1  -2  10      224.18      199.90      9.95 o 
   0  -2  10      985.68      970.36     42.10 o 
   1  -2  10       33.14       34.05      7.59 o 
   2  -2  10      757.80      753.45     44.93 o 
   3  -2  10       10.15        4.13      7.80 o 
   4  -2  10     1468.68     1621.71     64.02 o 
   5  -2  10        6.34       10.92     25.16 o 
  -7  -1  10      165.57      178.28     31.18 o 
  -6  -1  10      567.37      554.51     54.92 o 
  -5  -1  10       12.94       19.81     13.81 o 
  -4  -1  10       12.71       12.62     10.65 o 
  -3  -1  10      404.41      417.10     14.33 o 
  -2  -1  10      223.23      232.94      8.14 o 
  -1  -1  10     1484.88     1461.44     31.56 o 
   0  -1  10       66.90       80.17      7.95 o 
   1  -1  10     1097.14     1120.94     21.52 o 
   2  -1  10      510.74      510.15     18.32 o 
   3  -1  10       13.95       16.68      7.27 o 
   4  -1  10      206.28      215.10     15.65 o 
   5  -1  10        0.50        6.05     16.61 o 
   6  -1  10      237.32      268.44     39.71 o 
  -7   0  10       63.03       65.60     20.73 o 
  -6   0  10       33.66       33.30     19.08 o 
  -5   0  10      347.00      363.62     33.50 o 
  -4   0  10      332.46      361.20     31.16 o 
  -3   0  10        3.19        5.28      9.07 o 
  -2   0  10      683.30      670.11     25.80 o 
  -1   0  10      839.11      802.99     18.64 o 
   0   0  10      370.00      366.50     10.74 o 
   1   0  10     1898.31     1964.19     44.34 o 
   2   0  10      166.89      175.70     10.73 o 
   3   0  10      649.37      650.67     21.02 o 
   4   0  10      916.02      954.31     34.67 o 
   5   0  10       39.17       33.39     10.57 o 
   6   0  10      194.20      209.11     32.98 o 
  -6   1  10      139.94      109.98     23.15 o 
  -5   1  10      322.63      312.04     28.93 o 
  -4   1  10       18.53       15.80     14.37 o 
  -3   1  10      186.33      201.99     20.46 o 
  -2   1  10      645.45      676.07     27.14 o 
  -1   1  10       68.14       60.51      4.48 o 
   0   1  10     1094.73     1078.30     25.46 o 
   1   1  10      122.82      110.83      6.09 o 
   2   1  10      842.53      844.23     24.21 o 
   3   1  10      671.13      655.97     21.37 o 
   4   1  10      262.02      257.04     18.66 o 
   5   1  10      142.30      150.35     18.15 o 
   6   1  10       91.90       81.71     21.59 o 
   7   1  10       63.72       76.31     21.77 o 
  -6   2  10       36.46       40.22     15.81 o 
  -5   2  10       10.13       11.84     17.63 o 
  -4   2  10       41.99       42.28     17.55 o 
  -3   2  10      498.42      514.21     33.93 o 
  -2   2  10        1.39        5.02      2.61 o 
  -1   2  10     1184.51     1215.08     36.97 o 
   1   2  10        6.70        4.31      2.57 o 
   2   2  10     2285.12     2368.02     37.72 o 
   3   2  10        6.37       14.15     12.70 o 
   4   2  10      437.20      433.68     16.50 o 
   5   2  10      165.70      161.20     21.78 o 
   6   2  10       72.50       50.25     17.22 o 
   7   2  10      124.91      122.08     17.18 o 
  -5   3  10        3.03        2.52     12.58 o 
  -4   3  10        8.60        8.28      3.47 o 
  -3   3  10       91.73       94.12      5.28 o 
  -2   3  10      215.62      218.49      8.46 o 
  -1   3  10      234.40      231.95      9.34 o 
   1   3  10      797.80      830.68     17.83 o 
   3   3  10      192.52      183.34     13.83 o 
   4   3  10      609.50      601.44     15.86 o 
   5   3  10       15.38       15.26      5.50 o 
   6   3  10      243.71      271.71     18.19 o 
   7   3  10        0.39        9.02     10.42 o 
  -4   4  10        6.49       10.85      7.38 o 
  -3   4  10       69.35       70.34      6.33 o 
  -2   4  10      158.50      157.09      8.68 o 
  -1   4  10        6.77        6.27      5.59 o 
   0   4  10      504.36      513.16     17.18 o 
   1   4  10     1297.07     1365.76     27.90 o 
   2   4  10        3.86        6.60      7.34 o 
   3   4  10      395.17      419.81     18.81 o 
   4   4  10       42.14       27.48      7.89 o 
   5   4  10      368.10      339.09     36.92 o 
   6   4  10      164.13      153.54     12.25 o 
   7   4  10       37.87       37.10     10.26 o 
   8   4  10       73.61       60.46     11.38 o 
  -4   5  10        0.35        8.97     16.93 o 
  -3   5  10       66.77       66.06     10.29 o 
  -2   5  10       69.34       60.76      8.35 o 
  -1   5  10       49.50       60.10      8.73 o 
   0   5  10       49.53       47.44      9.25 o 
   1   5  10       52.00       53.25      5.21 o 
   3   5  10      717.53      752.98     25.88 o 
   4   5  10      101.70       98.77     11.46 o 
   5   5  10      176.33      184.98      7.62 o 
   6   5  10        3.65        3.83      5.88 o 
   7   5  10       49.79       45.91      8.25 o 
  -2   6  10       24.72       15.05     10.48 o 
  -1   6  10       10.34       13.35      5.27 o 
   0   6  10        1.49        4.81      4.10 o 
   1   6  10      330.59      323.46     13.65 o 
   2   6  10     1217.88     1204.38     18.54 o 
   3   6  10        0.96        3.00      5.83 o 
   4   6  10      288.96      334.10     28.57 o 
   5   6  10        1.11        9.80     18.11 o 
   6   6  10      114.91      120.78     23.25 o 
   7   6  10       41.50       50.91     17.55 o 
  -1   7  10        3.09       11.02     14.81 o 
   0   7  10       23.23       32.23     15.07 o 
   1   7  10      124.20      116.36     25.43 o 
   2   7  10       70.10       55.65      8.46 o 
   3   7  10      290.14      288.23     23.03 o 
   4   7  10       19.29       14.44     11.92 o 
   5   7  10       33.13       38.13     15.64 o 
   6   7  10       60.25       61.86     19.28 o 
   7   7  10        0.03        0.00     10.91 o 
   1   8  10        1.88        1.26     10.22 o 
   2   8  10       43.90       67.20     19.12 o 
   3   8  10      134.58      134.06     54.99 o 
   4   8  10        9.33        9.32     10.99 o 
   5   8  10       40.07       43.15     17.08 o 
   6   8  10        2.23       13.69     15.19 o 
  -6  -6  11        7.63        6.52      9.61 o 
  -5  -6  11       45.39       49.56     12.91 o 
  -4  -6  11       30.68       32.99     11.28 o 
  -3  -6  11       87.57       96.01     15.56 o 
  -2  -6  11      207.20      226.59     20.99 o 
  -1  -6  11       23.68       31.01     13.88 o 
   0  -6  11      202.62      179.68     23.43 o 
  -6  -5  11       18.59       24.44      9.97 o 
  -5  -5  11      474.52      466.47     35.82 o 
  -3  -5  11      262.83      259.60     24.59 o 
  -2  -5  11       52.43       47.14     11.91 o 
  -1  -5  11      221.13      228.50     23.59 o 
   0  -5  11      473.69      432.59     33.58 o 
   1  -5  11       43.06       35.45     18.41 o 
   2  -5  11      118.25      100.63     24.79 o 
  -7  -4  11        2.16        6.41      8.38 o 
  -6  -4  11       91.62       92.76     11.81 o 
  -5  -4  11       34.29       35.87      6.71 o 
  -4  -4  11        7.02        8.52      6.34 o 
  -3  -4  11      505.14      472.71     15.68 o 
  -2  -4  11      270.67      250.89     13.38 o 
   0  -4  11        0.37        5.29      8.57 o 
   1  -4  11      263.52      284.27     30.26 o 
   2  -4  11      172.16      162.22     29.82 o 
  -7  -3  11       56.31       45.89     19.47 o 
  -6  -3  11       14.15       15.08      5.02 o 
  -5  -3  11      388.95      389.75     14.63 o 
  -4  -3  11      568.51      574.56     14.74 o 
  -3  -3  11        5.65        5.80      5.22 o 
  -2  -3  11      306.19      341.91     13.73 o 
  -1  -3  11       73.41       81.96     10.28 o 
   0  -3  11      395.20      385.04     21.25 o 
   1  -3  11      254.34      261.74     27.86 o 
   2  -3  11       31.18       11.85     18.24 o 
   3  -3  11      482.14      515.31     41.76 o 
   4  -3  11       16.80       13.48     17.85 o 
  -7  -2  11       10.56       30.68     22.48 o 
  -6  -2  11       93.95       91.19      5.60 o 
  -5  -2  11      593.78      578.15     45.42 o 
  -4  -2  11      856.81      819.50     28.80 o 
  -3  -2  11     1614.56     1638.21     36.00 o 
  -2  -2  11      405.47      412.08     12.93 o 
  -1  -2  11      339.24      337.80     13.03 o 
   0  -2  11     1457.31     1436.08     28.00 o 
   1  -2  11      107.08       99.17     10.66 o 
   2  -2  11      393.84      387.07     19.37 o 
   3  -2  11      467.61      497.35     41.32 o 
   4  -2  11       63.62       58.07     23.51 o 
   5  -2  11      194.34      187.24     32.01 o 
  -7  -1  11       24.09       26.66     16.17 o 
  -6  -1  11       62.40       59.38     20.00 o 
  -5  -1  11       37.17       46.69     19.70 o 
  -4  -1  11      385.83      380.66     37.76 o 
  -3  -1  11     1572.43     1595.11     36.33 o 
  -2  -1  11       72.46       67.46      7.50 o 
  -1  -1  11     1125.83     1109.57     29.40 o 
   0  -1  11       95.27       93.28      8.36 o 
   1  -1  11      879.43      873.03     23.27 o 
   2  -1  11      559.84      544.79     21.19 o 
   3  -1  11      146.76      149.71     15.44 o 
   5  -1  11       67.73       75.56     25.12 o 
   6  -1  11       86.26       64.44     20.18 o 
  -7   0  11        0.61        4.49     13.80 o 
  -6   0  11      167.87      164.93     25.76 o 
  -5   0  11       19.24       16.26     12.31 o 
  -4   0  11      433.56      436.95     32.79 o 
  -3   0  11        0.86        2.71     11.38 o 
  -2   0  11      505.84      508.40     10.92 o 
  -1   0  11      704.57      694.37     14.24 o 
   0   0  11      161.49      158.93      8.85 o 
   1   0  11     1162.58     1152.73     20.21 o 
   2   0  11       28.50       27.99      6.55 o 
   3   0  11     1065.52     1127.96     37.55 o 
   4   0  11       48.58       48.04     11.20 o 
   5   0  11      218.15      207.70     20.03 o 
   6   0  11      159.07      156.98     28.67 o 
  -6   1  11      240.54      221.85     27.20 o 
  -5   1  11      100.69       92.41     18.42 o 
  -4   1  11       24.97       22.28     13.93 o 
  -3   1  11      383.79      429.21     31.70 o 
  -2   1  11      183.61      175.42     13.68 o 
  -1   1  11        7.64        8.59      3.37 o 
   0   1  11     1735.94     1746.30     35.30 o 
   1   1  11      207.56      204.26      9.53 o 
   2   1  11      562.76      553.40     13.95 o 
   3   1  11      919.14      918.71     23.21 o 
   4   1  11      312.63      285.22     15.25 o 
   5   1  11      647.77      652.10     27.46 o 
   6   1  11       10.64       11.45     21.50 o 
   7   1  11       51.28       55.44     18.80 o 
  -6   2  11        3.90        5.83     13.57 o 
  -5   2  11       72.30       88.54     19.04 o 
  -4   2  11       14.20       16.65     17.84 o 
  -3   2  11      319.08      292.17     24.24 o 
  -2   2  11        3.93        9.97     14.07 o 
  -1   2  11      398.25      416.62     11.48 o 
   0   2  11      365.43      343.96     11.65 o 
   1   2  11      174.11      176.39      5.83 o 
   2   2  11     1030.18     1069.94     30.67 o 
   3   2  11        0.29        5.92      4.66 o 
   4   2  11      525.76      499.25     16.59 o 
   5   2  11      109.29       94.13     20.22 o 
   6   2  11        9.25        6.17      5.65 o 
   7   2  11      113.33      124.82     18.77 o 
  -5   3  11       18.28       28.09     17.73 o 
  -4   3  11      128.75      116.44      6.58 o 
  -3   3  11       91.35       86.39      5.32 o 
  -2   3  11      214.35      196.48     12.26 o 
  -1   3  11      526.43      538.32     15.44 o 
   0   3  11        9.86        6.28      4.05 o 
   2   3  11      192.71      182.91     12.83 o 
   3   3  11       78.54       75.68     10.49 o 
   4   3  11     1224.95     1255.99     35.29 o 
   5   3  11        0.45        3.41      3.35 o 
   6   3  11      174.77      185.02     15.89 o 
   7   3  11       29.03       23.52     10.23 o 
  -4   4  11       16.08       16.54     17.29 o 
  -3   4  11       32.84       27.52      4.15 o 
  -2   4  11       37.81       38.05      4.90 o 
  -1   4  11        8.84        6.40      4.39 o 
   0   4  11      483.67      503.42     18.82 o 
   1   4  11       71.03       65.60      3.17 o 
   2   4  11      113.40      122.86     11.27 o 
   3   4  11      384.56      389.65     22.47 o 
   4   4  11      276.80      248.22     16.62 o 
   5   4  11       71.85       66.20     12.43 o 
   6   4  11      122.54      133.81     12.15 o 
   7   4  11       17.14       12.57      7.48 o 
  -3   5  11       23.82       27.48      8.42 o 
  -2   5  11       33.64       26.24      5.40 o 
  -1   5  11       37.51       43.52      5.70 o 
   0   5  11      384.74      363.15     13.62 o 
   1   5  11      223.28      243.83      8.24 o 
   2   5  11       41.82       38.63      9.24 o 
   3   5  11      108.95      108.89     11.27 o 
   4   5  11       62.53       63.38     15.32 o 
   5   5  11      200.89      205.84     23.87 o 
   6   5  11       35.44       25.58      4.92 o 
   7   5  11       74.03       74.37      8.70 o 
  -2   6  11       11.70       13.05     10.64 o 
  -1   6  11       68.23       60.43      8.62 o 
   0   6  11       51.24       42.11      5.81 o 
   1   6  11        3.73        8.97      4.36 o 
   2   6  11     1781.48     1744.37     80.26 o 
   3   6  11       39.22       52.95     16.29 o 
   4   6  11      321.49      330.66     28.05 o 
   5   6  11       70.77       67.68     18.21 o 
   6   6  11       81.26      100.82     21.95 o 
  -1   7  11        2.50        8.57     13.59 o 
   0   7  11       32.30       33.08     14.49 o 
   1   7  11       34.93       30.97     15.43 o 
   2   7  11      103.34      101.99     38.42 o 
   3   7  11       55.66       61.65     16.01 o 
   4   7  11        4.66       14.82     15.87 o 
   5   7  11       12.15       14.76     10.59 o 
   6   7  11       32.88       30.35     15.85 o 
   1   8  11       10.14       16.65     11.96 o 
   2   8  11        6.41        3.81      9.17 o 
   3   8  11        7.97        5.49      7.27 o 
   4   8  11        5.96       16.73     12.18 o 
   5   8  11       51.68       63.69     15.85 o 
  -5  -6  12      104.88      103.86     16.21 o 
  -4  -6  12       71.89       89.56     15.32 o 
  -3  -6  12       92.82      116.65     18.17 o 
  -2  -6  12      739.40      819.15     48.13 o 
  -1  -6  12        9.88       13.73     11.26 o 
  -6  -5  12       79.65       93.42     18.83 o 
  -5  -5  12      101.27      129.44     17.95 o 
  -4  -5  12        1.63        3.86      9.55 o 
  -3  -5  12      184.40      196.70     18.15 o 
  -2  -5  12       24.39       28.35     17.22 o 
  -1  -5  12      163.91      170.36     20.93 o 
   0  -5  12      246.23      240.52     30.44 o 
   1  -5  12        4.30        5.57     21.51 o 
  -7  -4  12        9.09       15.65     15.80 o 
  -6  -4  12      165.42      189.85     26.51 o 
  -5  -4  12        1.74        1.79      4.77 o 
  -4  -4  12      467.33      460.51     17.53 o 
  -3  -4  12      310.49      299.30     15.22 o 
  -2  -4  12      375.15      313.59     36.81 o 
  -1  -4  12      505.35      486.58     42.99 o 
   0  -4  12       14.46       26.03     11.94 o 
   1  -4  12      382.12      400.03     35.46 o 
   2  -4  12      196.89      210.25     32.72 o 
  -7  -3  12       31.29       37.77     24.67 o 
  -6  -3  12       64.59       76.84     11.13 o 
  -5  -3  12       28.53       27.66      4.98 o 
  -4  -3  12      201.33      219.15     10.34 o 
  -3  -3  12        3.99       11.84      8.15 o 
  -2  -3  12      337.84      363.56     12.97 o 
  -1  -3  12      436.66      373.10     31.19 o 
   0  -3  12      343.86      336.83     16.33 o 
   1  -3  12      587.90      601.68     60.47 o 
   2  -3  12       29.27       18.21     13.26 o 
   3  -3  12      363.91      403.99     44.54 o 
   4  -3  12       13.41        9.85     21.85 o 
  -7  -2  12       71.41       57.92     20.53 o 
  -6  -2  12      139.84      134.14     24.15 o 
  -5  -2  12       10.67        4.38      4.42 o 
  -4  -2  12     1075.27     1121.80     52.21 o 
  -3  -2  12      246.97      256.42     11.49 o 
  -2  -2  12      303.26      319.73     16.04 o 
  -1  -2  12      194.95      189.37     11.14 o 
   0  -2  12      635.90      613.61     20.43 o 
   1  -2  12       52.65       47.20      8.26 o 
   2  -2  12      312.52      299.05     28.83 o 
   3  -2  12      101.18      109.12     24.24 o 
   4  -2  12       41.93       25.76     14.53 o 
  -7  -1  12        6.29        2.32     12.99 o 
  -6  -1  12      165.41      170.38     24.17 o 
  -5  -1  12       26.21       35.06     12.99 o 
  -3  -1  12      195.42      191.79      9.42 o 
  -2  -1  12        1.04        4.89      7.63 o 
  -1  -1  12      953.82      948.34     19.88 o 
   0  -1  12      126.01      126.97      8.97 o 
   1  -1  12      754.56      747.04     29.05 o 
   2  -1  12      759.50      764.42     25.28 o 
   3  -1  12        5.20        2.05      7.53 o 
   4  -1  12      300.90      307.13     39.44 o 
   5  -1  12      237.53      236.68     35.97 o 
  -6   0  12       60.83       72.80     18.91 o 
  -5   0  12      110.86      126.40     21.24 o 
  -4   0  12       14.51       26.96     20.57 o 
  -3   0  12        0.36        9.62     11.75 o 
  -2   0  12     1296.93     1329.15     56.55 o 
  -1   0  12      964.02      946.06     22.36 o 
   0   0  12       54.22       50.76      6.04 o 
   1   0  12     1045.74     1047.24     25.54 o 
   2   0  12       83.34       79.05     10.40 o 
   3   0  12      461.03      447.48     18.53 o 
   4   0  12      250.56      275.35     18.23 o 
   5   0  12       93.95       97.49     25.83 o 
   6   0  12      320.75      341.83     35.65 o 
  -6   1  12       22.02       16.02     19.54 o 
  -5   1  12       23.97       26.18     16.08 o 
  -4   1  12      572.37      581.80     33.44 o 
  -3   1  12        5.95        6.40     12.70 o 
  -2   1  12      435.53      429.43     21.80 o 
  -1   1  12        0.19        3.50      3.27 o 
   0   1  12     1303.87     1301.97     35.68 o 
   1   1  12      139.16      139.07      8.38 o 
   2   1  12      339.49      335.45     14.24 o 
   3   1  12      538.22      522.87     19.62 o 
   4   1  12       32.52       29.11      7.68 o 
   5   1  12      393.38      405.73     19.80 o 
   6   1  12       67.59       66.03     22.90 o 
  -6   2  12       12.64       15.21     13.15 o 
  -5   2  12       98.54      109.94     23.84 o 
  -4   2  12      510.55      461.83     31.10 o 
  -3   2  12       40.05       47.45     13.49 o 
  -2   2  12       65.58       66.94     17.49 o 
  -1   2  12      594.82      625.24     23.68 o 
   0   2  12      300.38      289.15     10.76 o 
   1   2  12       86.05       87.26      5.53 o 
   2   2  12     1187.22     1247.93     47.38 o 
   3   2  12       61.79       61.24      6.80 o 
   4   2  12      328.59      326.09     13.89 o 
   5   2  12      190.41      192.91     13.60 o 
   6   2  12       18.40        8.60      7.78 o 
   7   2  12      239.74      229.72     29.77 o 
  -5   3  12        0.16       11.55     15.98 o 
  -4   3  12       50.57       51.54     15.71 o 
  -3   3  12      133.01      129.98     23.22 o 
  -2   3  12      104.97      100.07      4.83 o 
  -1   3  12      187.53      174.73      7.47 o 
   0   3  12        0.71        2.25      4.68 o 
   1   3  12      357.59      359.69      9.31 o 
   2   3  12      319.45      314.81     15.76 o 
   3   3  12      671.17      655.92     27.61 o 
   4   3  12      158.06      153.86      6.29 o 
   5   3  12        0.03        1.45      3.04 o 
   6   3  12      206.38      201.21     10.65 o 
   7   3  12       25.32       27.55      9.48 o 
  -4   4  12        3.12        3.40     11.45 o 
  -3   4  12       25.96       31.56      4.34 o 
  -2   4  12      330.93      314.31     22.99 o 
  -1   4  12        1.13        2.72      3.46 o 
   0   4  12      252.82      261.91      9.71 o 
   1   4  12      403.86      388.03     17.39 o 
   2   4  12        4.35        7.12      8.38 o 
   3   4  12      466.17      482.33     21.21 o 
   4   4  12      640.12      659.24     34.92 o 
   5   4  12      270.00      269.27     12.32 o 
   6   4  12      109.82      103.96     11.30 o 
   7   4  12       15.63       12.59      7.79 o 
  -3   5  12        7.07        4.96      4.61 o 
  -2   5  12       62.88       54.78      6.03 o 
  -1   5  12       14.90       21.21      5.71 o 
   0   5  12      156.70      160.19     16.30 o 
   1   5  12        9.83       11.14      2.31 o 
   2   5  12      131.66      148.29     14.65 o 
   3   5  12        9.47        7.97      6.36 o 
   4   5  12      292.68      303.47     24.12 o 
   5   5  12      262.35      283.19     26.52 o 
   6   5  12       10.85       10.13      7.09 o 
   7   5  12       24.72       32.54     16.16 o 
  -2   6  12        6.02        7.35      6.64 o 
  -1   6  12       24.18       18.04      3.77 o 
   0   6  12        0.78        5.02      4.36 o 
   1   6  12       80.47       86.28      5.50 o 
   2   6  12      376.01      374.87     31.90 o 
   3   6  12      228.55      248.45     23.06 o 
   4   6  12      153.81      154.66     24.07 o 
   5   6  12       52.50       48.17     14.46 o 
   6   6  12      104.28      111.60     26.28 o 
   7   6  12       54.16       77.10     19.87 o 
   0   7  12        9.03       21.74     19.70 o 
   1   7  12       83.39       90.11     11.88 o 
   2   7  12        0.27        6.25     10.32 o 
   3   7  12       17.44       21.66     12.08 o 
   4   7  12     1807.65     1854.26     51.59 o 
   5   7  12      144.08      137.70     22.44 o 
   6   7  12        9.34       10.46     11.81 o 
   2   8  12       20.73       16.97     11.85 o 
   3   8  12        0.83        5.21      6.31 o 
   4   8  12       87.61       87.11     17.28 o 
  -3  -6  13        5.25        5.35     10.76 o 
  -2  -6  13       67.21       60.67     18.76 o 
  -5  -5  13      111.97      144.23     18.81 o 
  -4  -5  13        1.72        3.35     10.63 o 
  -3  -5  13      419.94      428.82     26.38 o 
  -2  -5  13      123.63      132.36     17.22 o 
  -1  -5  13      106.42       97.04     23.63 o 
   0  -5  13      314.80      300.01     32.04 o 
  -6  -4  13      106.80      130.49     18.21 o 
  -5  -4  13       43.88       47.55      7.51 o 
  -4  -4  13      343.57      332.60     25.03 o 
  -3  -4  13       15.70       25.58      7.09 o 
  -1  -4  13      590.88      650.56     44.51 o 
   0  -4  13       19.05       30.46     12.16 o 
   1  -4  13      232.26      221.94     28.58 o 
   2  -4  13       57.73       56.41     21.24 o 
  -6  -3  13       39.25       28.77     16.00 o 
  -5  -3  13      157.03      149.06     13.29 o 
  -4  -3  13      377.29      389.35     15.21 o 
  -3  -3  13       54.81       38.24      7.00 o 
  -1  -3  13       50.11       51.46      8.61 o 
   0  -3  13      143.53      154.60     23.71 o 
   1  -3  13      356.02      369.60     25.49 o 
   2  -3  13        0.83        7.37     24.91 o 
   3  -3  13      306.35      311.51     38.65 o 
  -7  -2  13       39.71       36.54     14.46 o 
  -6  -2  13       20.51       12.85     15.94 o 
  -5  -2  13      100.73      108.47      8.12 o 
  -4  -2  13      115.42      120.20      7.31 o 
  -3  -2  13       94.17       87.50      6.70 o 
  -2  -2  13      160.97      180.82     11.20 o 
  -1  -2  13      389.34      360.73     14.63 o 
   0  -2  13     1442.93     1398.34     52.79 o 
   1  -2  13      169.93      147.58     11.12 o 
   2  -2  13      327.25      356.53     34.27 o 
   3  -2  13      360.12      399.31     35.71 o 
   4  -2  13       20.80       18.98     16.63 o 
  -6  -1  13       26.66       18.02     22.50 o 
  -5  -1  13      139.11      158.31     29.26 o 
  -4  -1  13      173.94      167.95     25.16 o 
  -3  -1  13       56.79       64.67      5.30 o 
  -2  -1  13     2206.40     2289.18     59.85 o 
  -1  -1  13      144.64      137.05      8.76 o 
   0  -1  13      222.92      221.76     11.35 o 
   1  -1  13      351.28      351.25     13.94 o 
   2  -1  13      479.41      449.67     23.43 o 
   3  -1  13       11.01       11.19      9.61 o 
   4  -1  13      352.09      338.42     32.04 o 
   5  -1  13       14.98       19.55     19.91 o 
  -6   0  13       26.48       24.82     13.56 o 
  -5   0  13       66.45       49.54     20.63 o 
  -4   0  13      252.42      269.11     25.35 o 
  -3   0  13       11.74       15.14     13.26 o 
  -2   0  13     4834.94     4780.58    153.65 o 
  -1   0  13       22.40       23.98      4.61 o 
   0   0  13        2.04        5.28      5.69 o 
   1   0  13      897.46      913.15     23.63 o 
   2   0  13      129.95      119.48     10.68 o 
   3   0  13      331.71      306.48     15.60 o 
   4   0  13      278.64      280.06     18.53 o 
   5   0  13        1.31        2.23     16.41 o 
   6   0  13       59.72       45.00     21.84 o 
  -6   1  13        3.48       12.18     13.94 o 
  -5   1  13      210.72      225.31     26.15 o 
  -4   1  13        5.15        5.83     11.29 o 
  -3   1  13       47.69       61.88     15.54 o 
  -2   1  13      215.17      213.41     28.19 o 
  -1   1  13        0.18        2.38      3.99 o 
   0   1  13     1403.83     1411.98     29.09 o 
   1   1  13      214.85      222.61      9.33 o 
   2   1  13      321.79      334.84     15.33 o 
   3   1  13      644.07      614.76     27.49 o 
   4   1  13        4.81        4.49      7.35 o 
   5   1  13      140.21      159.92     20.13 o 
   6   1  13      399.57      398.83     39.57 o 
  -5   2  13        7.08       10.64     11.87 o 
  -4   2  13       80.55       64.37     17.15 o 
  -3   2  13      175.15      178.30     19.45 o 
  -2   2  13      158.90      167.14     18.50 o 
  -1   2  13      121.86      135.29      6.62 o 
   0   2  13      793.94      755.07     14.83 o 
   1   2  13       70.99       76.11      5.72 o 
   2   2  13      532.85      527.97     17.37 o 
   3   2  13       62.78       68.37      7.24 o 
   4   2  13      280.22      254.49     12.17 o 
   5   2  13      138.61      141.59     14.23 o 
   6   2  13      265.12      223.45     17.77 o 
  -5   3  13        2.37       11.48     14.77 o 
  -4   3  13       61.89       67.41     17.97 o 
  -3   3  13       23.82       18.95     13.94 o 
  -2   3  13      166.23      171.29      7.14 o 
  -1   3  13      189.61      198.89      8.12 o 
   0   3  13       17.39       16.69      4.05 o 
   1   3  13      595.59      594.54     16.85 o 
   2   3  13      263.65      250.16     16.03 o 
   3   3  13      189.10      177.13     14.01 o 
   4   3  13      308.67      329.53     11.13 o 
   5   3  13       18.08       14.50      4.39 o 
   6   3  13      132.61      132.10     13.93 o 
   7   3  13       53.43       38.92     11.01 o 
  -4   4  13      141.90      177.57     22.98 o 
  -3   4  13        3.03        4.09      4.75 o 
  -2   4  13       62.78       60.14      5.15 o 
  -1   4  13        2.76        3.35      3.73 o 
   0   4  13       98.43      109.95      6.42 o 
   1   4  13      184.97      188.88     11.25 o 
   2   4  13       52.67       54.12      8.84 o 
   3   4  13      318.39      301.69     16.22 o 
   4   4  13       77.32       79.47     17.73 o 
   5   4  13      304.66      285.91     10.59 o 
   7   4  13        3.32        5.40     11.81 o 
  -3   5  13       57.85       61.56     15.37 o 
  -2   5  13       42.06       45.94      8.24 o 
  -1   5  13        7.09        7.58      3.39 o 
   0   5  13      324.66      304.11     11.91 o 
   1   5  13        2.06        6.71      7.97 o 
   2   5  13      102.72      103.99     14.24 o 
   3   5  13      186.77      178.95     18.14 o 
   4   5  13       57.64       55.32     14.07 o 
   5   5  13      274.85      302.91     35.84 o 
   6   5  13      313.88      290.71     32.66 o 
   7   5  13      141.06      119.20     22.51 o 
  -2   6  13       27.99       23.06      8.62 o 
  -1   6  13       51.95       51.33      8.65 o 
   0   6  13       14.31        7.86      3.32 o 
   1   6  13       52.98       50.20      3.79 o 
   2   6  13       67.24       58.35     10.64 o 
   3   6  13       40.07       38.75     12.82 o 
   4   6  13      210.00      208.53     26.85 o 
   5   6  13        1.17        8.32     15.76 o 
   6   6  13      115.49      100.66     20.25 o 
   0   7  13        5.77        6.15     10.32 o 
   1   7  13       28.43       20.03     10.61 o 
   2   7  13       23.01       21.26     11.08 o 
   3   7  13      139.82      148.58     25.87 o 
   4   7  13       99.17       88.43     18.99 o 
   5   7  13       27.44       25.61     15.46 o 
   6   7  13        5.54       14.20     15.46 o 
   3   8  13      173.99      128.95     56.52 o 
  -5  -5  14       80.98      105.67     16.00 o 
  -4  -5  14       17.51       12.16     12.18 o 
  -3  -5  14      187.26      209.24     20.92 o 
  -2  -5  14      105.42      100.01     15.64 o 
  -1  -5  14       29.75       23.78     22.23 o 
   0  -5  14        9.59       10.81      9.33 o 
  -6  -4  14       73.19       76.11     19.53 o 
  -5  -4  14        2.41        5.91      8.86 o 
  -4  -4  14      130.42      117.80     16.95 o 
  -3  -4  14      221.92      225.96     15.02 o 
  -2  -4  14       18.17       20.70      9.87 o 
  -1  -4  14      658.11      695.03     28.81 o 
   0  -4  14       79.10       74.02     15.89 o 
   1  -4  14      158.76      156.63     26.87 o 
  -6  -3  14      137.51      136.82     25.11 o 
  -5  -3  14       61.48       59.22      9.59 o 
  -4  -3  14      177.07      202.18     14.00 o 
  -3  -3  14       28.29       29.22      6.73 o 
  -2  -3  14      340.31      362.66     19.47 o 
  -1  -3  14       93.62       97.11     12.86 o 
   0  -3  14        4.15        8.39     10.33 o 
   1  -3  14      484.16      530.37     33.31 o 
   2  -3  14        0.82       10.95     23.70 o 
   3  -3  14      143.75      164.18     37.73 o 
  -6  -2  14       31.30       13.64     16.58 o 
  -5  -2  14      134.85      150.72     29.85 o 
  -4  -2  14       30.55       32.22      6.58 o 
  -3  -2  14      424.36      434.81     18.31 o 
  -2  -2  14      473.70      476.74     24.22 o 
  -1  -2  14      117.67      112.40      9.54 o 
   0  -2  14     1340.49     1263.07     37.41 o 
   1  -2  14        6.27       11.23      7.60 o 
   2  -2  14      177.28      201.06     32.04 o 
   3  -2  14      176.45      184.99     29.76 o 
   4  -2  14        1.79        2.98     14.41 o 
  -6  -1  14       35.49       26.91     16.31 o 
  -5  -1  14       19.54       21.41     17.59 o 
  -4  -1  14       21.68       26.77     23.10 o 
  -3  -1  14     1152.60     1117.89     23.52 o 
  -2  -1  14      450.54      448.79     16.78 o 
  -1  -1  14      647.79      636.63     19.34 o 
   0  -1  14      341.72      353.04     13.92 o 
   1  -1  14      307.39      298.52     13.70 o 
   2  -1  14      837.69      865.23     44.02 o 
   3  -1  14        0.42        8.31      6.99 o 
   4  -1  14      308.52      318.14     37.58 o 
   5  -1  14      131.91      145.10     26.43 o 
  -6   0  14       62.00       58.33     19.91 o 
  -5   0  14        2.21        1.85     12.18 o 
  -4   0  14       39.44       26.30     11.94 o 
  -3   0  14      187.33      184.46     16.08 o 
  -2   0  14      560.02      526.82     16.32 o 
  -1   0  14      706.63      693.52     17.54 o 
   0   0  14        2.37        6.22      6.27 o 
   1   0  14      664.37      666.83     17.20 o 
   2   0  14      242.63      233.59     12.82 o 
   3   0  14      161.70      166.17     21.31 o 
   4   0  14      211.91      206.85     20.10 o 
   5   0  14       37.88       31.29     13.96 o 
  -5   1  14       99.55       95.01     19.14 o 
  -4   1  14       31.27       18.14     11.61 o 
  -3   1  14      489.95      521.15     29.39 o 
  -2   1  14      901.47      919.38     72.98 o 
  -1   1  14       91.39       83.94      6.27 o 
   0   1  14      451.80      450.92     14.05 o 
   1   1  14       78.09       80.01      7.52 o 
   2   1  14      207.61      205.36     11.88 o 
   3   1  14      531.42      534.21     18.32 o 
   4   1  14        4.61        4.90      6.02 o 
   5   1  14      185.60      184.91     16.59 o 
   6   1  14       81.15       89.46     23.92 o 
  -4   2  14       15.98       12.50     12.91 o 
  -3   2  14      433.25      468.85     33.11 o 
  -2   2  14      126.46      110.76     18.03 o 
  -1   2  14      727.70      742.40     19.14 o 
   0   2  14      487.52      468.22     12.69 o 
   1   2  14       22.65       25.45      4.45 o 
   2   2  14      437.35      438.43     15.26 o 
   3   2  14      182.54      187.51     10.09 o 
   4   2  14      239.65      239.80     30.05 o 
   5   2  14      205.45      187.47     14.20 o 
   6   2  14        0.09        7.03     14.97 o 
  -4   3  14       34.12       30.58     10.33 o 
  -3   3  14        4.29       12.44     14.17 o 
  -1   3  14      648.29      642.38     15.75 o 
   0   3  14        0.18        3.61      4.76 o 
   1   3  14      278.44      281.67     10.13 o 
   2   3  14      392.54      371.85     18.68 o 
   3   3  14      130.95      116.02     13.35 o 
   4   3  14      210.40      224.28     12.13 o 
   5   3  14        7.26        8.17      6.06 o 
   6   3  14      141.87      140.17     13.73 o 
  -4   4  14       15.10       12.02     11.34 o 
  -3   4  14        1.05        2.96      9.23 o 
  -2   4  14       83.43       73.31      5.02 o 
  -1   4  14        0.76        4.18      3.43 o 
   0   4  14       84.56       96.84      7.04 o 
   1   4  14      332.83      328.65     15.29 o 
   2   4  14       17.30       14.43      5.78 o 
   3   4  14      411.87      390.84     19.01 o 
   4   4  14       46.55       38.99     13.04 o 
   5   4  14       20.32       18.06     12.15 o 
   6   4  14      166.79      167.67     25.78 o 
  -3   5  14       13.62       13.97     13.98 o 
  -2   5  14      103.26       96.62     16.74 o 
  -1   5  14        0.78        3.03      4.60 o 
   0   5  14       37.52       40.21      5.46 o 
   1   5  14       14.20       14.69      6.53 o 
   2   5  14       90.23       83.64      9.55 o 
   3   5  14       60.04       65.70     14.57 o 
   4   5  14      101.64       96.81     18.97 o 
   5   5  14      114.30      141.16     20.99 o 
   6   5  14       57.21       32.57     12.49 o 
  -1   6  14       72.27       65.18      8.94 o 
   0   6  14        0.96        4.04      4.03 o 
   1   6  14       43.99       44.23     10.13 o 
   2   6  14      113.20      119.73     16.83 o 
   3   6  14        2.37        0.67      9.20 o 
   4   6  14      166.18      174.69     24.73 o 
   5   6  14       99.84      110.64     20.64 o 
   6   6  14        1.29        7.26     15.74 o 
   0   7  14        8.75        1.24      8.95 o 
   1   7  14       65.61       54.87     30.07 o 
   2   7  14        3.76        3.32      5.75 o 
   3   7  14       39.25       39.83     16.08 o 
   4   7  14        2.08        5.56     10.18 o 
   5   7  14       66.01       53.80     15.08 o 
  -4  -5  15       30.13       31.64     10.61 o 
  -3  -5  15      279.89      298.89     21.15 o 
  -2  -5  15       62.89       69.19     13.61 o 
  -5  -4  15       29.75       39.08     11.19 o 
  -4  -4  15      131.81      141.21     17.40 o 
  -3  -4  15      207.18      189.83     14.41 o 
  -2  -4  15       13.32       12.60     10.47 o 
  -1  -4  15      227.07      261.83     24.07 o 
   0  -4  15       43.89       33.95     13.24 o 
   1  -4  15      128.61      112.88     22.10 o 
  -5  -3  15       42.05       41.77     21.35 o 
  -4  -3  15      174.25      183.07     22.10 o 
  -3  -3  15        0.61        2.15      5.01 o 
  -2  -3  15      212.79      223.29     20.52 o 
  -1  -3  15      596.05      590.07     40.15 o 
   0  -3  15      349.19      299.16     27.64 o 
   1  -3  15      302.70      310.89     32.25 o 
   2  -3  15       11.19        5.19     16.58 o 
  -6  -2  15        5.31        4.61     14.19 o 
  -5  -2  15      243.56      240.71     34.20 o 
  -4  -2  15       64.31       68.40      6.75 o 
  -3  -2  15       75.12       69.31      6.72 o 
  -2  -2  15      245.32      261.85     13.73 o 
  -1  -2  15       13.75        8.94      8.37 o 
   0  -2  15       97.56      124.34     11.63 o 
   1  -2  15      217.04      212.72     25.20 o 
   2  -2  15      198.20      186.56     25.99 o 
   3  -2  15      296.82      345.39     39.23 o 
  -6  -1  15        7.06        9.63     14.42 o 
  -5  -1  15       58.54       69.16     22.65 o 
  -4  -1  15       33.63       29.89     14.09 o 
  -3  -1  15      600.89      597.90     27.24 o 
  -2  -1  15       16.79       12.95      5.67 o 
  -1  -1  15      711.02      710.79     16.38 o 
   0  -1  15      706.31      714.70     16.51 o 
   1  -1  15        2.66        1.53      6.25 o 
   2  -1  15      241.57      242.01     24.25 o 
   3  -1  15        4.63        9.08     19.42 o 
   4  -1  15      189.89      206.99     31.15 o 
  -5   0  15        7.99       10.32     19.06 o 
  -4   0  15      159.48      165.92     27.60 o 
  -3   0  15        7.43       10.18      7.61 o 
  -2   0  15       53.53       50.08      5.60 o 
  -1   0  15     1437.89     1447.79     36.12 o 
   0   0  15     2543.48     2639.86     76.41 o 
   1   0  15     1191.55     1239.32     21.33 o 
   2   0  15      257.44      242.57     13.33 o 
   3   0  15      136.95      128.84     16.29 o 
   4   0  15      279.17      264.80     25.30 o 
   5   0  15        0.42        4.98     14.40 o 
  -5   1  15       58.42       43.56     16.98 o 
  -4   1  15       88.11       87.47     20.62 o 
  -3   1  15        5.24        1.26     12.22 o 
  -2   1  15      272.04      251.40     22.19 o 
  -1   1  15      142.53      133.13      6.49 o 
   0   1  15      771.57      773.70     19.12 o 
   1   1  15     1357.86     1407.18     22.86 o 
   2   1  15      430.23      438.57     14.47 o 
   3   1  15      500.52      513.63     25.71 o 
   4   1  15       24.21       22.05      6.48 o 
   5   1  15      145.81      161.80     26.16 o 
  -5   2  15        8.45       13.76     13.15 o 
  -4   2  15        0.28        7.90     11.74 o 
  -3   2  15       33.44       42.43     13.53 o 
  -2   2  15      118.59      119.30     18.14 o 
  -1   2  15      348.88      337.35      8.93 o 
   0   2  15      714.98      716.39     12.40 o 
   1   2  15        1.42        3.56      4.39 o 
   2   2  15      117.80      123.74      7.72 o 
   3   2  15      170.79      169.52     11.79 o 
   4   2  15      154.99      146.28     13.77 o 
   5   2  15      148.75      167.93     27.01 o 
   6   2  15        4.44        7.72     13.30 o 
  -4   3  15       66.44       64.47     17.61 o 
  -3   3  15       67.45       65.72     17.79 o 
  -2   3  15      120.57      123.92     18.19 o 
  -1   3  15      317.82      309.86     20.21 o 
   0   3  15       39.33       39.69      5.28 o 
   1   3  15      487.34      480.12      9.79 o 
   2   3  15      137.53      124.29     12.13 o 
   3   3  15       38.12       37.66      8.73 o 
   4   3  15      279.84      337.26     30.70 o 
   5   3  15       26.64       24.35      5.66 o 
   6   3  15       82.51       75.72     17.56 o 
  -3   4  15        4.45        7.61     12.43 o 
  -2   4  15       74.83       80.81     20.41 o 
  -1   4  15       33.25       28.70      4.26 o 
   0   4  15        1.33        4.41      3.78 o 
   1   4  15      399.68      383.76     17.69 o 
   2   4  15       17.91       16.18      5.58 o 
   3   4  15      194.77      184.69     19.85 o 
   4   4  15       73.09       74.74     17.99 o 
   5   4  15       42.44       35.79     14.78 o 
   6   4  15      123.61      117.55     22.24 o 
  -2   5  15        7.61       12.94     10.55 o 
  -1   5  15       19.27       22.89      6.51 o 
   0   5  15      136.79      120.87      8.47 o 
   1   5  15       29.38       20.55      5.63 o 
   2   5  15      134.49      141.90     14.89 o 
   3   5  15      115.85      110.88     21.31 o 
   4   5  15       11.99       16.41     15.75 o 
   5   5  15      139.07      145.00     23.07 o 
   6   5  15        0.63        4.66     11.51 o 
  -1   6  15       15.94        5.66      5.47 o 
   0   6  15        4.87        8.02     10.90 o 
   1   6  15       37.76       21.23      8.45 o 
   2   6  15       23.08       32.36     14.52 o 
   3   6  15       14.38       12.47     10.05 o 
   4   6  15      132.47      145.50     21.67 o 
   5   6  15       11.67       14.94     15.42 o 
   1   7  15       25.00       22.59     10.99 o 
   2   7  15        0.20        0.00      8.07 o 
   3   7  15       36.22       31.71     13.21 o 
  -4  -4  16       15.21       15.74     11.17 o 
  -3  -4  16      228.50      228.23     23.66 o 
  -2  -4  16       20.64       13.57      9.30 o 
  -1  -4  16      315.02      317.50     23.82 o 
   0  -4  16       69.95       64.31     17.59 o 
  -5  -3  16       52.80       50.58     19.01 o 
  -3  -3  16       60.99       62.08      7.54 o 
  -2  -3  16      241.42      276.52     30.48 o 
  -1  -3  16      262.48      276.83     22.41 o 
   0  -3  16       89.46       78.87     16.96 o 
   1  -3  16      149.15      183.50     32.73 o 
   2  -3  16       11.20       11.29     22.88 o 
  -5  -2  16      173.06      147.07     27.49 o 
  -4  -2  16        1.49        7.45     16.22 o 
  -3  -2  16       74.85       77.57      8.73 o 
  -2  -2  16      412.38      428.45     24.10 o 
  -1  -2  16       23.12       16.85      6.71 o 
   0  -2  16      436.52      453.13     32.91 o 
   1  -2  16      270.87      297.75     26.52 o 
   2  -2  16      635.58      586.65     50.60 o 
   3  -2  16      129.36      159.71     33.10 o 
  -5  -1  16       24.29       22.44     13.91 o 
  -4  -1  16        0.35        2.79     21.82 o 
  -3  -1  16      410.95      409.79     35.11 o 
  -2  -1  16       14.82       11.78      4.91 o 
  -1  -1  16      186.70      181.20      9.57 o 
   0  -1  16      312.69      310.14     12.82 o 
   1  -1  16        1.18        9.94      6.90 o 
   2  -1  16       89.45      108.78     21.26 o 
   3  -1  16      108.52      101.93     23.69 o 
   4  -1  16      233.00      255.02     29.88 o 
  -5   0  16        6.15       10.65     12.60 o 
  -4   0  16      104.12      122.26     22.71 o 
  -3   0  16      132.03      138.88     26.05 o 
  -2   0  16       99.96       98.55      7.04 o 
  -1   0  16      119.74      119.74      7.56 o 
   0   0  16      133.61      148.09     20.68 o 
   1   0  16      485.27      509.95     16.71 o 
   2   0  16      264.64      247.87     16.32 o 
   3   0  16       26.10       23.21      7.69 o 
   4   0  16      106.67      123.22     24.18 o 
  -5   1  16       19.56       15.10     13.32 o 
  -4   1  16       33.56       43.97     22.06 o 
  -3   1  16       75.15      105.82     24.01 o 
  -2   1  16      607.86      575.02     28.44 o 
  -1   1  16        1.70        2.29      3.29 o 
   0   1  16     1607.96     1679.71     26.05 o 
   1   1  16      337.04      345.02     10.68 o 
   2   1  16      523.53      532.79     26.99 o 
   3   1  16      400.66      391.21     27.50 o 
   4   1  16        6.65        3.75      5.42 o 
   5   1  16      144.70      132.41     24.59 o 
  -4   2  16        2.44        5.17     10.62 o 
  -3   2  16       39.56       51.37     19.65 o 
  -2   2  16      112.99      111.59     19.01 o 
  -1   2  16        2.81        1.98      3.57 o 
   0   2  16      157.62      159.33      7.57 o 
   1   2  16        7.77        7.71      3.36 o 
   2   2  16      170.44      185.41     10.44 o 
   3   2  16      523.82      584.03     37.56 o 
   4   2  16      116.18      107.84     10.39 o 
   5   2  16      160.48      162.38     26.19 o 
  -4   3  16       26.55       29.12     12.69 o 
  -3   3  16       38.59       41.90     15.45 o 
  -2   3  16       49.76       39.38     12.96 o 
  -1   3  16       18.59       22.86      4.58 o 
   1   3  16       31.69       31.28      6.52 o 
   2   3  16      189.75      175.30     14.52 o 
   3   3  16       21.79       20.36     13.12 o 
   4   3  16      260.00      294.20     31.19 o 
   5   3  16        9.42        7.56      8.12 o 
  -3   4  16        1.65        5.56      8.78 o 
  -2   4  16       74.36       72.38     13.27 o 
  -1   4  16       98.21       88.55     13.37 o 
   1   4  16       53.14       46.69      8.92 o 
   2   4  16        9.59        8.70      6.55 o 
   3   4  16      208.43      205.78     26.53 o 
   4   4  16       28.90       26.88     16.02 o 
   5   4  16       18.85       12.74     10.93 o 
   6   4  16      118.73      134.92     21.74 o 
  -2   5  16       13.71        9.52      8.52 o 
  -1   5  16        0.83        6.09      5.58 o 
   0   5  16       93.43      113.41     12.19 o 
   1   5  16       69.56       62.73      8.19 o 
   2   5  16      102.35       95.99      9.79 o 
   3   5  16       70.41       78.28     15.30 o 
   4   5  16        4.05        3.21     10.66 o 
   5   5  16       73.24       87.86     18.01 o 
   0   6  16       15.82       24.78     10.82 o 
   1   6  16       62.49       59.16     30.35 o 
   2   6  16      120.80      106.01     15.97 o 
   3   6  16        1.38        1.99      8.47 o 
   4   6  16      106.88      119.64     19.42 o 
   5   6  16       35.70       35.16     17.55 o 
   2   7  16       11.10        6.92      4.54 o 
   3   7  16       26.03       31.84     12.16 o 
  -3  -4  17      145.63      143.54     16.09 o 
  -2  -4  17       25.58       21.20     10.45 o 
  -4  -3  17      316.95      330.87     29.41 o 
  -3  -3  17       34.49       50.19     12.84 o 
  -2  -3  17      105.29      119.78     15.18 o 
  -1  -3  17      226.48      259.28     22.58 o 
   0  -3  17       29.87       24.15      9.66 o 
   1  -3  17      310.26      321.39     21.53 o 
  -5  -2  17      102.11       93.56     21.91 o 
  -4  -2  17       67.46       62.55     15.89 o 
  -3  -2  17       47.10       45.56     11.23 o 
  -2  -2  17      383.76      407.74     26.12 o 
  -1  -2  17       20.83       12.94      6.43 o 
   0  -2  17      400.66      435.84     30.25 o 
   1  -2  17       40.37       47.37     14.99 o 
   2  -2  17       13.89       22.07     16.56 o 
  -5  -1  17       13.29       10.37     17.75 o 
  -4  -1  17       25.61       21.09     15.20 o 
  -3  -1  17      148.79      150.60     21.76 o 
  -2  -1  17        8.93        8.83      5.08 o 
  -1  -1  17      329.29      322.31     16.71 o 
   0  -1  17      495.50      472.01     25.28 o 
   1  -1  17      107.27       99.44     15.96 o 
   2  -1  17      728.06      735.98     40.03 o 
   3  -1  17       12.41       10.31     12.10 o 
  -5   0  17        3.02        6.45     12.86 o 
  -4   0  17      154.31      157.59     26.69 o 
  -3   0  17       46.29       38.18     13.11 o 
  -2   0  17       40.37       34.97      4.66 o 
  -1   0  17      160.48      159.19      8.16 o 
   0   0  17       60.39       56.04      7.43 o 
   1   0  17      338.87      347.97     20.35 o 
   2   0  17       47.50       56.25      9.91 o 
   3   0  17      183.18      163.69     16.86 o 
   4   0  17      284.11      294.39     31.07 o 
  -4   1  17       98.96       89.67     23.29 o 
  -3   1  17        1.46        7.81     16.22 o 
  -2   1  17      277.57      269.49     20.86 o 
  -1   1  17      142.88      138.13      7.07 o 
   0   1  17      347.26      360.62     11.62 o 
   1   1  17        7.21        8.91      4.08 o 
   2   1  17     1109.06     1200.50     46.93 o 
   3   1  17      178.36      169.99     13.23 o 
   4   1  17        8.39        1.66     11.31 o 
  -4   2  17        0.38        5.90     10.44 o 
  -3   2  17       20.60       22.46      9.40 o 
  -2   2  17       41.05       50.74     16.97 o 
  -1   2  17      104.05      102.85      6.27 o 
   0   2  17      374.02      369.22     10.77 o 
   1   2  17       39.68       42.90      5.41 o 
   2   2  17     2719.64     2873.88     64.58 o 
   3   2  17        4.59        5.42      5.28 o 
   4   2  17        4.08        6.74     15.53 o 
   5   2  17       96.59       91.70     23.93 o 
  -3   3  17       81.05       77.49     18.23 o 
  -2   3  17        6.59       12.91      8.82 o 
  -1   3  17      203.12      191.02     12.47 o 
   0   3  17       42.48       32.29      5.57 o 
   1   3  17       12.75       13.22      5.23 o 
   2   3  17       60.01       56.01      9.44 o 
   3   3  17       42.19       51.42     18.51 o 
   4   3  17      521.86      536.53     33.18 o 
   5   3  17       30.55       33.70     15.27 o 
  -2   4  17       17.60       17.59      9.23 o 
  -1   4  17       37.53       32.04      5.91 o 
   0   4  17        5.71        5.70      2.75 o 
   1   4  17       61.71       57.93      8.15 o 
   2   4  17      226.90      215.22     17.52 o 
   3   4  17       46.84       39.53     12.81 o 
   4   4  17       83.28       79.94     16.02 o 
   5   4  17       30.66       24.54     13.82 o 
   0   5  17       60.73       42.05     23.63 o 
   1   5  17       41.32       26.76      6.26 o 
   2   5  17      266.09      265.90     26.88 o 
   3   5  17       12.87       17.05     13.24 o 
   4   5  17        7.09        9.15     10.22 o 
   5   5  17       83.27       91.21     18.62 o 
   1   6  17        8.27        6.64      7.35 o 
   2   6  17       42.30       46.64     15.35 o 
   3   6  17        1.51        0.88      8.78 o 
   4   6  17       51.19       47.82     16.86 o 
  -3  -3  18       15.57       13.64      6.98 o 
  -1  -3  18      163.84      166.97     16.34 o 
  -4  -2  18       20.30       32.77     13.17 o 
  -3  -2  18        1.84        2.45      5.71 o 
  -2  -2  18      330.93      383.03     37.31 o 
  -1  -2  18        0.63        2.21      7.04 o 
   0  -2  18      232.46      238.72     26.02 o 
   1  -2  18      109.69      105.97     19.72 o 
  -4  -1  18        0.38       11.81     20.42 o 
  -3  -1  18       98.00      102.86     25.02 o 
  -2  -1  18      218.20      226.70     18.33 o 
  -1  -1  18      218.85      214.82     18.09 o 
   0  -1  18      259.80      270.55     20.20 o 
   1  -1  18        0.80        6.70      7.38 o 
   2  -1  18      290.70      319.68     36.24 o 
  -4   0  18      121.78      140.35     22.75 o 
  -3   0  18      108.53      124.50     21.52 o 
  -2   0  18       79.11       73.85     11.40 o 
  -1   0  18      125.91      120.92      7.19 o 
   0   0  18       37.02       29.49      5.27 o 
   1   0  18      418.96      430.46     14.82 o 
   2   0  18      172.16      171.14     15.79 o 
   3   0  18      172.97      173.04     26.07 o 
  -4   1  18        1.40       13.59     17.42 o 
  -3   1  18       24.25       27.99     12.69 o 
  -2   1  18      248.57      242.50     31.59 o 
  -1   1  18       26.14       19.62      3.50 o 
   0   1  18      191.86      194.71     11.88 o 
   1   1  18      423.07      427.19     20.37 o 
   2   1  18       21.36       15.99      6.57 o 
   3   1  18      272.69      272.59     29.00 o 
   4   1  18        1.24        2.09     10.56 o 
  -3   2  18       30.22       24.87     11.99 o 
  -2   2  18       86.76       74.61     15.14 o 
  -1   2  18        1.11        4.48      4.60 o 
   0   2  18       90.97       85.81      5.94 o 
   1   2  18       72.55       62.43      6.68 o 
   2   2  18       18.77       19.46      5.64 o 
   3   2  18       73.69       60.56     16.38 o 
   4   2  18      235.59      215.62     28.44 o 
  -3   3  18       35.50       32.30     12.97 o 
  -2   3  18        4.75        9.65     11.06 o 
  -1   3  18      151.62      144.85     11.19 o 
   0   3  18       19.57       18.73      4.84 o 
   1   3  18      213.50      193.86      9.94 o 
   2   3  18      250.68      230.22     15.05 o 
   3   3  18        0.81        0.02     10.08 o 
   4   3  18      482.68      466.34     42.45 o 
  -2   4  18       19.18       16.06      8.71 o 
  -1   4  18       51.53       38.19      8.07 o 
   0   4  18        2.82       11.84      7.97 o 
   1   4  18      328.52      286.00     30.38 o 
   2   4  18       90.66       87.32     18.40 o 
   3   4  18      192.79      207.63     24.37 o 
   4   4  18       70.01       60.60     15.60 o 
   0   5  18       22.29       18.74     13.31 o 
   1   5  18       10.75        4.48      8.40 o 
   2   5  18       62.29       34.98     11.87 o 
   3   5  18      148.07      151.87     21.47 o 
   4   5  18        0.04        5.35     14.76 o 
   2   6  18       30.65       16.10      9.42 o 
   3   6  18        0.66        5.57      8.29 o 
  -3  -2  19       84.06       84.20     19.53 o 
  -2  -2  19       90.53       96.62     13.31 o 
  -1  -2  19        4.23        2.31      6.94 o 
   0  -2  19      264.05      302.77     20.03 o 
  -3  -1  19       93.29      113.59     19.66 o 
  -2  -1  19       68.01       93.61     14.69 o 
  -1  -1  19      125.74      143.02     15.14 o 
   0  -1  19      185.22      197.55     18.05 o 
   1  -1  19       10.88        6.80      6.99 o 
  -3   0  19      142.29      193.94     29.75 o 
  -2   0  19        6.97        5.75      4.11 o 
  -1   0  19      228.91      225.80     17.99 o 
   0   0  19       94.17       78.01      7.13 o 
   1   0  19      177.48      189.34     15.69 o 
   2   0  19       76.55       88.85     19.65 o 
  -3   1  19        7.52        8.52     10.80 o 
  -2   1  19      117.17      121.88     19.76 o 
  -1   1  19      116.45      106.16      8.38 o 
   0   1  19      147.62      143.21      9.18 o 
   1   1  19      338.39      346.06     15.45 o 
   3   1  19      166.18      185.55     23.23 o 
  -3   2  19       45.62       38.65     16.11 o 
  -2   2  19        6.77       13.59     12.90 o 
  -1   2  19       15.77       15.44      5.16 o 
   0   2  19      119.28      119.68     12.28 o 
   1   2  19        1.20        0.92      3.61 o 
   2   2  19      120.61      132.62     19.79 o 
   3   2  19      495.17      479.32     40.78 o 
  -2   3  19        0.03        3.56      7.18 o 
  -1   3  19      171.47      155.01     16.08 o 
   0   3  19       68.96       71.54     12.12 o 
   1   3  19       15.45       15.65      6.82 o 
   2   3  19       85.79       90.85     16.66 o 
   3   3  19       56.24       52.59     14.08 o 
   4   3  19      167.98      124.13     19.71 o 
   0   4  19        3.06        7.10      5.49 o 
   1   4  19       91.53       90.98     15.35 o 
   2   4  19        2.00        4.16      7.77 o 
   3   4  19      180.88      192.31     23.16 o 
   4   4  19      177.26      183.46     22.64 o 
   1   5  19       22.78        9.03      6.69 o 
   2   5  19       23.12       17.58      9.12 o 
   3   5  19      172.22      157.50     20.21 o 
  -2  -1  20      189.28      192.02     21.70 o 
   0  -1  20      103.12      116.89     21.90 o 
  -2   0  20       14.40       12.05      7.85 o 
  -1   0  20      220.82      242.32     16.71 o 
   0   0  20        1.06        7.41      6.74 o 
   1   0  20       90.70      102.17     17.89 o 
  -2   1  20       60.35       45.44     11.80 o 
  -1   1  20       59.13       53.52      7.09 o 
   0   1  20       43.32       52.39      8.28 o 
   1   1  20      363.38      384.94     27.25 o 
   2   1  20        0.09        7.33     10.84 o 
  -2   2  20      156.30      184.43     19.94 o 
  -1   2  20        6.02       10.22      9.02 o 
   0   2  20       70.21       67.16      7.85 o 
   1   2  20       55.14       51.08     11.79 o 
   2   2  20       74.63       73.72     14.96 o 
   3   2  20       97.49      111.08     21.99 o 
   0   3  20       29.13       22.16      7.99 o 
   1   3  20       61.76       66.04     12.10 o 
   2   3  20      190.16      186.95     23.86 o 
   3   3  20        1.85        2.96      9.27 o 
   1   4  20       74.99       72.88     12.08 o 
   2   4  20       25.80        9.54      7.39 o 
  -1   1  21       34.49       37.39     11.98 o 
   0   1  21       50.53       59.88      8.46 o 
   1   1  21      194.81      230.22     22.73 o 
   1   2  21       10.98       13.43      8.95 o 
                                                 
